# Supplementary material for: Phytoplankton responses to changing temperature and nutrient availability are consistent across the tropical and subtropical Atlantic
Source: Commun Biol. 2022 Sep 29;5:1035. doi: 10.1038/s42003-022-03971-z (PMC9522883; doi:10.1038/s42003-022-03971-z)
Supplement: Supplementary file 4 — Supplementary Data 1 [file 42003_2022_3971_MOESM4_ESM.xlsx]

## Sheet: Hoja1
Lat °N	Long °E	Date and time (dd-mm-yy, hh:mm)	Sea surface temperature (°C)
47.2434	-9.31519	2019-10-17 04:42:00	17.57
44.7439	-16.1677	2019-10-19 04:34:00	17.73
42.2418	-19.196	2019-10-20 04:36:00	19.61
40.1779	-21.9296	2019-10-21 04:30:00	18.97
35.9228	-26.8793	2019-10-23 04:38:00	22.96
33.1786	-29.3349	2019-10-24 05:34:00	24.78
29.761	-33.0296	2019-10-26 05:33:00	25.46
26.14	-35.1948	2019-10-27 05:31:00	26.1
23.4191	-37.5316	2019-10-28 05:29:00	26.72
18.0571	-32.9731	2019-10-30 05:28:00	27.16
15.5909	-30.4263	2019-10-31 05:25:00	27.46
14.8216	-29.6843	2019-10-31 13:20:00	27.58
12.7436	-28.5002	2019-11-01 05:26:00	28.36
11.8449	-27.9608	2019-11-01 13:19:00	27.93
9.88357	-26.7934	2019-11-02 05:24:00	28.82
8.89171	-26.1995	2019-11-02 13:23:00	29.05
6.74957	-24.9995	2019-11-03 05:26:00	29.2
5.52168	-25.0017	2019-11-03 13:13:00	29.15
2.87912	-24.9779	2019-11-04 05:24:00	28.8
1.67673	-25.0088	2019-11-04 13:16:00	28.37
0.58095	-24.9989	2019-11-05 04:28:00	27.59
4.30043	-24.999	2019-11-06 05:25:00	26.87
-5.04362	-25.0013	2019-11-06 11:08:00	26.64
-7.39452	-25.0082	2019-11-07 05:23:00	25.81
-8.40567	-24.9833	2019-11-07 13:22:00	25.8
-10.6668	-25.0008	2019-11-08 05:02:00	25.5
-14.2715	-24.9942	2019-11-09 04:59:00	25.23
-20.2463	-24.9956	2019-11-11 04:56:00	24.62
-23.7258	-25.2506	2019-11-12 04:27:00	23.55
-26.7622	-25.8067	2019-11-13 04:24:00	21.46
-30.027	-26.7855	2019-11-14 04:26:00	19.22
-33.5989	-27.8907	2019-11-15 04:36:00	17.9
-37.0816	-29.017	2019-11-16 04:38:00	16
-40.3556	-31.0393	2019-11-17 04:05:00	13.31
-41.9015	-35.431	2019-11-18 03:38:00	11.71
