# Supplementary material for: Phytoplankton responses to changing temperature and nutrient availability are consistent across the tropical and subtropical Atlantic
Source: Commun Biol. 2022 Sep 29;5:1035. doi: 10.1038/s42003-022-03971-z (PMC9522883; doi:10.1038/s42003-022-03971-z)
Supplement: Supplementary file 5 — Supplementary Data 2 [file 42003_2022_3971_MOESM5_ESM.xlsx]

## Sheet: Hoja1
Lat °N	Long °E	Date and time (dd-mm-yy hh:mm)	Depth (m)	Fluorescence-derived Chl a (µg L-1)
44.744	-16.1677	2019-10-19 04:34:00	2.976	0.2927
44.744	-16.1677		3.968	0.2938
44.744	-16.1677		4.959	0.2857
44.744	-16.1677		5.951	0.2865
44.744	-16.1677		6.943	0.2931
44.744	-16.1677		7.935	0.2928
44.744	-16.1677		8.927	0.2949
44.744	-16.1677		9.919	0.2895
44.744	-16.1677		10.911	0.2865
44.744	-16.1677		11.903	0.2956
44.744	-16.1677		12.894	0.293
44.744	-16.1677		13.886	0.2998
44.744	-16.1677		14.878	0.2979
44.744	-16.1677		15.87	0.2912
44.744	-16.1677		16.862	0.2947
44.744	-16.1677		17.854	0.296
44.744	-16.1677		18.845	0.3041
44.744	-16.1677		19.837	0.3075
44.744	-16.1677		20.829	0.3071
44.744	-16.1677		21.821	0.2983
44.744	-16.1677		22.813	0.2923
44.744	-16.1677		23.804	0.3067
44.744	-16.1677		24.796	0.3
44.744	-16.1677		25.788	0.3202
44.744	-16.1677		26.78	0.3442
44.744	-16.1677		27.772	0.3274
44.744	-16.1677		28.763	0.31
44.744	-16.1677		29.755	0.3112
44.744	-16.1677		30.747	0.3166
44.744	-16.1677		31.739	0.3208
44.744	-16.1677		32.73	0.3227
44.744	-16.1677		33.722	0.3298
44.744	-16.1677		34.714	0.3309
44.744	-16.1677		35.706	0.3181
44.744	-16.1677		36.697	0.3191
44.744	-16.1677		37.689	0.3295
44.744	-16.1677		38.681	0.3231
44.744	-16.1677		39.672	0.3358
44.744	-16.1677		40.664	0.3282
44.744	-16.1677		41.656	0.3267
44.744	-16.1677		42.648	0.326
44.744	-16.1677		43.639	0.3357
44.744	-16.1677		44.631	0.3227
44.744	-16.1677		45.623	0.3041
44.744	-16.1677		46.614	0.324
44.744	-16.1677		47.606	0.3243
44.744	-16.1677		48.598	0.3294
44.744	-16.1677		49.589	0.3437
44.744	-16.1677		50.581	0.3502
44.744	-16.1677		51.573	0.3262
44.744	-16.1677		52.564	0.3273
44.744	-16.1677		53.556	0.3289
44.744	-16.1677		54.548	0.3409
44.744	-16.1677		55.539	0.3351
44.744	-16.1677		56.531	0.3259
44.744	-16.1677		57.523	0.3413
44.744	-16.1677		58.514	0.3529
44.744	-16.1677		59.506	0.3414
44.744	-16.1677		60.497	0.3364
44.744	-16.1677		61.489	0.3242
44.744	-16.1677		62.481	0.3216
44.744	-16.1677		63.472	0.3224
44.744	-16.1677		64.464	0.3272
44.744	-16.1677		65.455	0.3154
44.744	-16.1677		66.447	0.2713
44.744	-16.1677		67.439	0.2485
44.744	-16.1677		68.43	0.2495
44.744	-16.1677		69.422	0.2467
44.744	-16.1677		70.413	0.2521
44.744	-16.1677		71.405	0.2476
44.744	-16.1677		72.396	0.2665
44.744	-16.1677		73.388	0.2689
44.744	-16.1677		74.38	0.2623
44.744	-16.1677		75.371	0.2643
44.744	-16.1677		76.363	0.2469
44.744	-16.1677		77.354	0.2113
44.744	-16.1677		78.346	0.2098
44.744	-16.1677		79.337	0.1862
44.744	-16.1677		80.329	0.176
44.744	-16.1677		81.32	0.1711
44.744	-16.1677		82.312	0.1712
44.744	-16.1677		83.303	0.1637
44.744	-16.1677		84.295	0.1606
44.744	-16.1677		85.286	0.1575
44.744	-16.1677		86.278	0.1472
44.744	-16.1677		87.269	0.1446
44.744	-16.1677		88.261	0.1341
44.744	-16.1677		89.252	0.1248
44.744	-16.1677		90.244	0.1256
44.744	-16.1677		91.235	0.1222
44.744	-16.1677		92.227	0.1127
44.744	-16.1677		93.218	0.1099
44.744	-16.1677		94.209	0.1028
44.744	-16.1677		95.201	0.1033
44.744	-16.1677		96.192	0.1004
44.744	-16.1677		97.184	0.1002
44.744	-16.1677		98.175	0.1034
44.744	-16.1677		99.167	0.0943
44.744	-16.1677		100.158	0.0897
44.744	-16.1677		101.15	0.0884
44.744	-16.1677		102.141	0.0835
44.744	-16.1677		103.132	0.0886
44.744	-16.1677		104.124	0.0795
44.744	-16.1677		105.115	0.0734
44.744	-16.1677		106.107	0.0685
44.744	-16.1677		107.098	0.0663
44.744	-16.1677		108.089	0.0776
44.744	-16.1677		109.081	0.0713
44.744	-16.1677		110.072	0.0784
44.744	-16.1677		111.063	0.0658
44.744	-16.1677		112.055	0.0555
44.744	-16.1677		113.046	0.0464
44.744	-16.1677		114.038	0.047
44.744	-16.1677		115.029	0.039
44.744	-16.1677		116.02	0.0402
44.744	-16.1677		117.012	0.0428
44.744	-16.1677		118.003	0.0398
44.744	-16.1677		118.994	0.0406
44.744	-16.1677		119.986	0.0403
44.744	-16.1677		120.977	0.0371
44.744	-16.1677		121.968	0.0365
44.744	-16.1677		122.96	0.0357
44.744	-16.1677		123.951	0.0368
44.744	-16.1677		124.942	0.0381
44.744	-16.1677		125.933	0.0335
44.744	-16.1677		126.925	0.033
44.744	-16.1677		127.916	0.0382
44.744	-16.1677		128.907	0.0359
44.744	-16.1677		129.899	0.0253
44.744	-16.1677		130.89	0.0266
44.744	-16.1677		131.881	0.0264
44.744	-16.1677		132.872	0.0227
44.744	-16.1677		133.864	0.0208
44.744	-16.1677		134.855	0.0235
44.744	-16.1677		135.846	0.0236
44.744	-16.1677		136.837	0.0253
44.744	-16.1677		137.829	0.0247
44.744	-16.1677		138.82	0.0263
44.744	-16.1677		139.811	0.0241
44.744	-16.1677		140.802	0.0243
44.744	-16.1677		141.794	0.0192
44.744	-16.1677		142.785	0.0184
44.744	-16.1677		143.776	0.0204
44.744	-16.1677		144.767	0.0215
44.744	-16.1677		145.758	0.0185
44.744	-16.1677		146.75	0.0197
44.744	-16.1677		147.741	0.0212
44.744	-16.1677		148.732	0.0194
44.744	-16.1677		149.723	0.0159
44.744	-16.1677		150.714	0.0138
44.744	-16.1677		151.706	0.0173
44.744	-16.1677		152.697	0.0169
44.744	-16.1677		153.688	0.021
44.744	-16.1677		154.679	0.0208
44.744	-16.1677		155.67	0.0171
44.744	-16.1677		156.661	0.0125
44.744	-16.1677		157.653	0.0221
44.744	-16.1677		158.644	0.0274
44.744	-16.1677		159.635	0.0266
44.744	-16.1677		160.626	0.0186
44.744	-16.1677		161.617	0.0139
44.744	-16.1677		162.608	0.0153
44.744	-16.1677		163.599	0.0176
44.744	-16.1677		164.59	0.0148
44.744	-16.1677		165.582	0.0165
44.744	-16.1677		166.573	0.018
44.744	-16.1677		167.564	0.0159
44.744	-16.1677		168.555	0.0138
44.744	-16.1677		169.546	0.0113
44.744	-16.1677		170.537	0.0141
44.744	-16.1677		171.528	0.0133
44.744	-16.1677		172.519	0.01
44.744	-16.1677		173.51	0.0161
44.744	-16.1677		174.501	0.0145
44.744	-16.1677		175.492	0.0089
44.744	-16.1677		176.483	0.0085
44.744	-16.1677		177.474	0.0109
44.744	-16.1677		178.465	0.0165
44.744	-16.1677		179.457	0.012
44.744	-16.1677		180.448	0.0091
44.744	-16.1677		181.439	0.0106
44.744	-16.1677		182.43	0.0153
44.744	-16.1677		183.421	0.0152
44.744	-16.1677		184.412	0.0185
44.744	-16.1677		185.403	0.0112
44.744	-16.1677		186.394	0.0137
44.744	-16.1677		187.385	0.0139
44.744	-16.1677		188.376	0.0096
44.744	-16.1677		189.367	0.0089
44.744	-16.1677		190.358	0.0149
44.744	-16.1677		191.349	0.0191
44.744	-16.1677		192.34	0.0158
44.744	-16.1677		193.331	0.0172
44.744	-16.1677		194.322	0.0128
44.744	-16.1677		195.313	0.0102
44.744	-16.1677		196.303	0.0112
44.744	-16.1677		197.294	0.0127
44.744	-16.1677		198.285	0.0132
44.744	-16.1677		199.276	0.0147
43.9142	-17.1478	2019-10-19 12:30:00	12.895	0.3127
43.9142	-17.1478		13.887	0.295
43.9142	-17.1478		14.879	0.2966
43.9142	-17.1478		15.871	0.2983
43.9142	-17.1478		16.863	0.3155
43.9142	-17.1478		17.855	0.3164
43.9142	-17.1478		18.847	0.3261
43.9142	-17.1478		19.839	0.3294
43.9142	-17.1478		20.831	0.3307
43.9142	-17.1478		21.822	0.3279
43.9142	-17.1478		22.814	0.3189
43.9142	-17.1478		23.806	0.3266
43.9142	-17.1478		24.798	0.3265
43.9142	-17.1478		25.79	0.3244
43.9142	-17.1478		26.782	0.3144
43.9142	-17.1478		27.774	0.311
43.9142	-17.1478		28.765	0.3057
43.9142	-17.1478		29.757	0.3151
43.9142	-17.1478		30.749	0.3169
43.9142	-17.1478		31.741	0.3183
43.9142	-17.1478		32.733	0.312
43.9142	-17.1478		33.725	0.3243
43.9142	-17.1478		34.716	0.3247
43.9142	-17.1478		35.708	0.3174
43.9142	-17.1478		36.7	0.3202
43.9142	-17.1478		37.692	0.3279
43.9142	-17.1478		38.684	0.3304
43.9142	-17.1478		39.675	0.3333
43.9142	-17.1478		40.667	0.3405
43.9142	-17.1478		41.659	0.3449
43.9142	-17.1478		42.651	0.3383
43.9142	-17.1478		43.643	0.338
43.9142	-17.1478		44.634	0.3439
43.9142	-17.1478		45.626	0.3476
43.9142	-17.1478		46.618	0.3498
43.9142	-17.1478		47.61	0.3506
43.9142	-17.1478		48.601	0.3408
43.9142	-17.1478		49.593	0.3345
43.9142	-17.1478		50.585	0.3419
43.9142	-17.1478		51.577	0.3407
43.9142	-17.1478		52.568	0.35
43.9142	-17.1478		53.56	0.3445
43.9142	-17.1478		54.552	0.334
43.9142	-17.1478		55.544	0.3387
43.9142	-17.1478		56.535	0.3461
43.9142	-17.1478		57.527	0.3395
43.9142	-17.1478		58.519	0.3385
43.9142	-17.1478		59.51	0.3349
43.9142	-17.1478		60.502	0.3279
43.9142	-17.1478		61.494	0.3269
43.9142	-17.1478		62.485	0.3331
43.9142	-17.1478		63.477	0.3306
43.9142	-17.1478		64.469	0.3315
43.9142	-17.1478		65.46	0.3333
43.9142	-17.1478		66.452	0.3158
43.9142	-17.1478		67.444	0.3132
43.9142	-17.1478		68.435	0.3181
43.9142	-17.1478		69.427	0.3155
43.9142	-17.1478		70.419	0.3099
43.9142	-17.1478		71.41	0.2965
43.9142	-17.1478		72.402	0.2937
43.9142	-17.1478		73.394	0.2965
43.9142	-17.1478		74.385	0.2907
43.9142	-17.1478		75.377	0.2775
43.9142	-17.1478		76.368	0.2726
43.9142	-17.1478		77.36	0.2655
43.9142	-17.1478		78.352	0.244
43.9142	-17.1478		79.343	0.2143
43.9142	-17.1478		80.335	0.2039
43.9142	-17.1478		81.326	0.208
43.9142	-17.1478		82.318	0.2126
43.9142	-17.1478		83.31	0.2188
43.9142	-17.1478		84.301	0.2295
43.9142	-17.1478		85.293	0.2295
43.9142	-17.1478		86.284	0.2186
43.9142	-17.1478		87.276	0.2181
43.9142	-17.1478		88.267	0.2107
43.9142	-17.1478		89.259	0.2105
43.9142	-17.1478		90.251	0.2099
43.9142	-17.1478		91.242	0.1983
43.9142	-17.1478		92.234	0.1899
43.9142	-17.1478		93.225	0.1898
43.9142	-17.1478		94.217	0.1865
43.9142	-17.1478		95.208	0.1828
43.9142	-17.1478		96.2	0.1879
43.9142	-17.1478		97.191	0.1833
43.9142	-17.1478		98.183	0.1758
43.9142	-17.1478		99.174	0.1723
43.9142	-17.1478		100.166	0.1696
43.9142	-17.1478		101.157	0.1596
43.9142	-17.1478		102.149	0.1498
43.9142	-17.1478		103.14	0.139
43.9142	-17.1478		104.132	0.1325
43.9142	-17.1478		105.123	0.1265
43.9142	-17.1478		106.115	0.1233
43.9142	-17.1478		107.106	0.1188
43.9142	-17.1478		108.098	0.117
43.9142	-17.1478		109.089	0.109
43.9142	-17.1478		110.081	0.1022
43.9142	-17.1478		111.072	0.1039
43.9142	-17.1478		112.063	0.1052
43.9142	-17.1478		113.055	0.1084
43.9142	-17.1478		114.046	0.111
43.9142	-17.1478		115.038	0.1065
43.9142	-17.1478		116.029	0.103
43.9142	-17.1478		117.021	0.1019
43.9142	-17.1478		118.012	0.0991
43.9142	-17.1478		119.003	0.0946
43.9142	-17.1478		119.995	0.0892
43.9142	-17.1478		120.986	0.0816
43.9142	-17.1478		121.978	0.08
43.9142	-17.1478		122.969	0.0791
43.9142	-17.1478		123.96	0.0791
43.9142	-17.1478		124.952	0.0725
43.9142	-17.1478		125.943	0.0654
43.9142	-17.1478		126.934	0.0581
43.9142	-17.1478		127.926	0.0585
43.9142	-17.1478		128.917	0.0582
43.9142	-17.1478		129.909	0.0536
43.9142	-17.1478		130.9	0.0526
43.9142	-17.1478		131.891	0.0559
43.9142	-17.1478		132.883	0.0445
43.9142	-17.1478		133.874	0.044
43.9142	-17.1478		134.865	0.0501
43.9142	-17.1478		135.857	0.0437
43.9142	-17.1478		136.848	0.0407
43.9142	-17.1478		137.839	0.0344
43.9142	-17.1478		138.831	0.0405
43.9142	-17.1478		139.822	0.0391
43.9142	-17.1478		140.813	0.0389
43.9142	-17.1478		141.804	0.0409
43.9142	-17.1478		142.796	0.044
43.9142	-17.1478		143.787	0.0355
43.9142	-17.1478		144.778	0.0376
43.9142	-17.1478		145.77	0.0391
43.9142	-17.1478		146.761	0.0394
43.9142	-17.1478		147.752	0.0394
43.9142	-17.1478		148.743	0.0341
43.9142	-17.1478		149.735	0.0332
43.9142	-17.1478		150.726	0.0361
43.9142	-17.1478		151.717	0.0371
43.9142	-17.1478		152.708	0.0371
43.9142	-17.1478		153.7	0.0336
43.9142	-17.1478		154.691	0.0371
43.9142	-17.1478		155.682	0.0407
43.9142	-17.1478		156.673	0.0358
43.9142	-17.1478		157.665	0.0331
43.9142	-17.1478		158.656	0.0389
43.9142	-17.1478		159.647	0.0321
43.9142	-17.1478		160.638	0.0312
43.9142	-17.1478		161.629	0.062
43.9142	-17.1478		162.621	0.0702
43.9142	-17.1478		163.612	0.047
43.9142	-17.1478		164.603	0.0297
43.9142	-17.1478		165.594	0.0259
43.9142	-17.1478		166.585	0.0284
43.9142	-17.1478		167.577	0.0271
43.9142	-17.1478		168.568	0.0237
43.9142	-17.1478		169.559	0.0239
43.9142	-17.1478		170.55	0.0223
43.9142	-17.1478		171.541	0.0209
43.9142	-17.1478		172.532	0.0094
43.9142	-17.1478		173.523	0.0244
43.9142	-17.1478		174.515	0.0177
43.9142	-17.1478		175.506	0.0124
43.9142	-17.1478		176.497	0.0083
43.9142	-17.1478		177.488	0.0096
43.9142	-17.1478		178.479	0.0118
43.9142	-17.1478		179.47	0.019
43.9142	-17.1478		180.461	0.0138
43.9142	-17.1478		181.452	0.0144
43.9142	-17.1478		182.444	0.0177
43.9142	-17.1478		183.435	0.0149
43.9142	-17.1478		184.426	0.0156
43.9142	-17.1478		185.417	0.018
43.9142	-17.1478		186.408	0.0202
43.9142	-17.1478		187.399	0.023
43.9142	-17.1478		188.39	0.0191
43.9142	-17.1478		189.381	0.0188
43.9142	-17.1478		190.372	0.0176
43.9142	-17.1478		191.363	0.0146
43.9142	-17.1478		192.354	0.0179
43.9142	-17.1478		193.345	0.0154
43.9142	-17.1478		194.336	0.0194
43.9142	-17.1478		195.327	0.0177
43.9142	-17.1478		196.318	0.0155
43.9142	-17.1478		197.31	0.0146
43.9142	-17.1478		198.301	0.012
43.9142	-17.1478		199.292	0.0059
42.2418	-19.1962	2019-10-20 04:36:00	1.984	0.2353
42.2418	-19.1962		2.976	0.1495
42.2418	-19.1962		3.969	0.1028
42.2418	-19.1962		4.961	0.0706
42.2418	-19.1962		5.953	0.0698
42.2418	-19.1962		6.945	0.0679
42.2418	-19.1962		7.937	0.0671
42.2418	-19.1962		8.929	0.0648
42.2418	-19.1962		9.921	0.0696
42.2418	-19.1962		10.913	0.0714
42.2418	-19.1962		11.905	0.07
42.2418	-19.1962		12.897	0.07
42.2418	-19.1962		13.889	0.0686
42.2418	-19.1962		14.882	0.0731
42.2418	-19.1962		15.874	0.0718
42.2418	-19.1962		16.866	0.0698
42.2418	-19.1962		17.858	0.0697
42.2418	-19.1962		18.85	0.071
42.2418	-19.1962		19.842	0.0714
42.2418	-19.1962		20.834	0.0856
42.2418	-19.1962		21.826	0.0732
42.2418	-19.1962		22.818	0.07
42.2418	-19.1962		23.81	0.0741
42.2418	-19.1962		24.802	0.0736
42.2418	-19.1962		25.794	0.0699
42.2418	-19.1962		26.786	0.0664
42.2418	-19.1962		27.778	0.069
42.2418	-19.1962		28.77	0.0707
42.2418	-19.1962		29.762	0.0713
42.2418	-19.1962		30.754	0.0741
42.2418	-19.1962		31.746	0.0744
42.2418	-19.1962		32.738	0.0764
42.2418	-19.1962		33.73	0.0715
42.2418	-19.1962		34.722	0.0708
42.2418	-19.1962		35.714	0.0749
42.2418	-19.1962		36.706	0.0842
42.2418	-19.1962		37.698	0.08
42.2418	-19.1962		38.69	0.0775
42.2418	-19.1962		39.682	0.0793
42.2418	-19.1962		40.674	0.0803
42.2418	-19.1962		41.665	0.0817
42.2418	-19.1962		42.657	0.084
42.2418	-19.1962		43.649	0.0797
42.2418	-19.1962		44.641	0.0702
42.2418	-19.1962		45.633	0.0743
42.2418	-19.1962		46.625	0.0821
42.2418	-19.1962		47.617	0.0779
42.2418	-19.1962		48.609	0.0814
42.2418	-19.1962		49.601	0.0866
42.2418	-19.1962		50.593	0.078
42.2418	-19.1962		51.585	0.0747
42.2418	-19.1962		52.576	0.0798
42.2418	-19.1962		53.568	0.0757
42.2418	-19.1962		54.56	0.08
42.2418	-19.1962		55.552	0.083
42.2418	-19.1962		56.544	0.0787
42.2418	-19.1962		57.536	0.0813
42.2418	-19.1962		58.528	0.0811
42.2418	-19.1962		59.52	0.0762
42.2418	-19.1962		60.511	0.0759
42.2418	-19.1962		61.503	0.0741
42.2418	-19.1962		62.495	0.076
42.2418	-19.1962		63.487	0.0735
42.2418	-19.1962		64.479	0.0759
42.2418	-19.1962		65.471	0.0791
42.2418	-19.1962		66.462	0.0798
42.2418	-19.1962		67.454	0.0798
42.2418	-19.1962		68.446	0.0772
42.2418	-19.1962		69.438	0.0749
42.2418	-19.1962		70.43	0.0944
42.2418	-19.1962		71.421	0.1529
42.2418	-19.1962		72.413	0.1871
42.2418	-19.1962		73.405	0.1857
42.2418	-19.1962		74.397	0.2151
42.2418	-19.1962		75.388	0.2499
42.2418	-19.1962		76.38	0.2793
42.2418	-19.1962		77.372	0.2582
42.2418	-19.1962		78.364	0.2769
42.2418	-19.1962		79.355	0.3291
42.2418	-19.1962		80.347	0.3708
42.2418	-19.1962		81.339	0.3758
42.2418	-19.1962		82.331	0.3797
42.2418	-19.1962		83.322	0.3685
42.2418	-19.1962		84.314	0.3557
42.2418	-19.1962		85.306	0.3458
42.2418	-19.1962		86.298	0.3281
42.2418	-19.1962		87.289	0.3106
42.2418	-19.1962		88.281	0.2955
42.2418	-19.1962		89.273	0.2664
42.2418	-19.1962		90.264	0.2475
42.2418	-19.1962		91.256	0.2168
42.2418	-19.1962		92.248	0.2122
42.2418	-19.1962		93.24	0.1824
42.2418	-19.1962		94.231	0.1847
42.2418	-19.1962		95.223	0.1839
42.2418	-19.1962		96.215	0.1831
42.2418	-19.1962		97.206	0.189
42.2418	-19.1962		98.198	0.1881
42.2418	-19.1962		99.19	0.1819
42.2418	-19.1962		100.181	0.1812
42.2418	-19.1962		101.173	0.176
42.2418	-19.1962		102.165	0.1774
42.2418	-19.1962		103.156	0.176
42.2418	-19.1962		104.148	0.1689
42.2418	-19.1962		105.139	0.1597
42.2418	-19.1962		106.131	0.1584
42.2418	-19.1962		107.123	0.1612
42.2418	-19.1962		108.114	0.1481
42.2418	-19.1962		109.106	0.1444
42.2418	-19.1962		110.097	0.1431
42.2418	-19.1962		111.089	0.1333
42.2418	-19.1962		112.081	0.1242
42.2418	-19.1962		113.072	0.116
42.2418	-19.1962		114.064	0.1107
42.2418	-19.1962		115.055	0.1109
42.2418	-19.1962		116.047	0.1134
42.2418	-19.1962		117.039	0.1118
42.2418	-19.1962		118.03	0.1067
42.2418	-19.1962		119.022	0.105
42.2418	-19.1962		120.013	0.1036
42.2418	-19.1962		121.005	0.1005
42.2418	-19.1962		121.996	0.0983
42.2418	-19.1962		122.988	0.0947
42.2418	-19.1962		123.979	0.0888
42.2418	-19.1962		124.971	0.0885
42.2418	-19.1962		125.962	0.089
42.2418	-19.1962		126.954	0.0782
42.2418	-19.1962		127.946	0.0723
42.2418	-19.1962		128.937	0.0749
42.2418	-19.1962		129.929	0.0678
42.2418	-19.1962		130.92	0.0627
42.2418	-19.1962		131.912	0.0594
42.2418	-19.1962		132.903	0.0582
42.2418	-19.1962		133.895	0.0568
42.2418	-19.1962		134.886	0.0622
42.2418	-19.1962		135.878	0.055
42.2418	-19.1962		136.869	0.047
42.2418	-19.1962		137.86	0.0417
42.2418	-19.1962		138.852	0.0449
42.2418	-19.1962		139.843	0.0443
42.2418	-19.1962		140.835	0.0443
42.2418	-19.1962		141.826	0.0431
42.2418	-19.1962		142.818	0.0423
42.2418	-19.1962		143.809	0.0409
42.2418	-19.1962		144.801	0.0396
42.2418	-19.1962		145.792	0.0364
42.2418	-19.1962		146.783	0.041
42.2418	-19.1962		147.775	0.0406
42.2418	-19.1962		148.766	0.0308
42.2418	-19.1962		149.758	0.0291
42.2418	-19.1962		150.749	0.0311
42.2418	-19.1962		151.741	0.0268
42.2418	-19.1962		152.732	0.0262
42.2418	-19.1962		153.723	0.0297
42.2418	-19.1962		154.715	0.0248
42.2418	-19.1962		155.706	0.0254
42.2418	-19.1962		156.697	0.0305
42.2418	-19.1962		157.689	0.0301
42.2418	-19.1962		158.68	0.0286
42.2418	-19.1962		159.672	0.0235
42.2418	-19.1962		160.663	0.0241
42.2418	-19.1962		161.654	0.0271
42.2418	-19.1962		162.646	0.0248
42.2418	-19.1962		163.637	0.0255
42.2418	-19.1962		164.628	0.0213
42.2418	-19.1962		165.62	0.0164
42.2418	-19.1962		166.611	0.0183
42.2418	-19.1962		167.602	0.0187
42.2418	-19.1962		168.594	0.0187
42.2418	-19.1962		169.585	0.0185
42.2418	-19.1962		170.576	0.0163
42.2418	-19.1962		171.568	0.0157
42.2418	-19.1962		172.559	0.0181
42.2418	-19.1962		173.55	0.0213
42.2418	-19.1962		174.541	0.02
42.2418	-19.1962		175.533	0.0228
42.2418	-19.1962		176.524	0.0201
42.2418	-19.1962		177.515	0.0177
42.2418	-19.1962		178.507	0.0201
42.2418	-19.1962		179.498	0.019
42.2418	-19.1962		180.489	0.0159
42.2418	-19.1962		181.48	0.0145
42.2418	-19.1962		182.472	0.0156
42.2418	-19.1962		183.463	0.0149
42.2418	-19.1962		184.454	0.0131
42.2418	-19.1962		185.445	0.0157
42.2418	-19.1962		186.437	0.0217
42.2418	-19.1962		187.428	0.021
42.2418	-19.1962		188.419	0.0226
42.2418	-19.1962		189.41	0.0152
42.2418	-19.1962		190.402	0.0119
42.2418	-19.1962		191.393	0.0121
42.2418	-19.1962		192.384	0.01
42.2418	-19.1962		193.375	0.0103
42.2418	-19.1962		194.366	0.0081
42.2418	-19.1962		195.358	0.0085
42.2418	-19.1962		196.349	0.0098
42.2418	-19.1962		197.34	0.0149
42.2418	-19.1962		198.331	0.0191
42.2418	-19.1962		199.322	0.0206
41.4655	-20.1885	2019-10-20 12:24:00	4.961	0.0413
41.4655	-20.1885		5.953	0.042
41.4655	-20.1885		6.945	0.0402
41.4655	-20.1885		7.938	0.0393
41.4655	-20.1885		8.93	0.0402
41.4655	-20.1885		9.922	0.0403
41.4655	-20.1885		10.914	0.0398
41.4655	-20.1885		11.906	0.0436
41.4655	-20.1885		12.898	0.0443
41.4655	-20.1885		13.89	0.0388
41.4655	-20.1885		14.883	0.0394
41.4655	-20.1885		15.875	0.0401
41.4655	-20.1885		16.867	0.0427
41.4655	-20.1885		17.859	0.0435
41.4655	-20.1885		18.851	0.045
41.4655	-20.1885		19.843	0.0504
41.4655	-20.1885		20.835	0.0478
41.4655	-20.1885		21.827	0.0479
41.4655	-20.1885		22.819	0.0526
41.4655	-20.1885		23.812	0.0534
41.4655	-20.1885		24.804	0.0542
41.4655	-20.1885		25.796	0.056
41.4655	-20.1885		26.788	0.0534
41.4655	-20.1885		27.78	0.0565
41.4655	-20.1885		28.772	0.0532
41.4655	-20.1885		29.764	0.0562
41.4655	-20.1885		30.756	0.059
41.4655	-20.1885		31.748	0.0605
41.4655	-20.1885		32.74	0.062
41.4655	-20.1885		33.732	0.0607
41.4655	-20.1885		34.724	0.0536
41.4655	-20.1885		35.716	0.053
41.4655	-20.1885		36.708	0.0631
41.4655	-20.1885		37.7	0.06
41.4655	-20.1885		38.692	0.0599
41.4655	-20.1885		39.684	0.0571
41.4655	-20.1885		40.676	0.0629
41.4655	-20.1885		41.668	0.0681
41.4655	-20.1885		42.66	0.0678
41.4655	-20.1885		43.652	0.0637
41.4655	-20.1885		44.644	0.0609
41.4655	-20.1885		45.636	0.0616
41.4655	-20.1885		46.628	0.0637
41.4655	-20.1885		47.62	0.0626
41.4655	-20.1885		48.612	0.0668
41.4655	-20.1885		49.604	0.072
41.4655	-20.1885		50.596	0.0747
41.4655	-20.1885		51.588	0.0697
41.4655	-20.1885		52.58	0.0704
41.4655	-20.1885		53.572	0.0644
41.4655	-20.1885		54.564	0.0607
41.4655	-20.1885		55.556	0.0653
41.4655	-20.1885		56.548	0.0695
41.4655	-20.1885		57.54	0.0683
41.4655	-20.1885		58.532	0.0645
41.4655	-20.1885		59.524	0.0678
41.4655	-20.1885		60.516	0.0775
41.4655	-20.1885		61.508	0.075
41.4655	-20.1885		62.499	0.1003
41.4655	-20.1885		63.491	0.1834
41.4655	-20.1885		64.483	0.2728
41.4655	-20.1885		65.475	0.3209
41.4655	-20.1885		66.467	0.3055
41.4655	-20.1885		67.459	0.3268
41.4655	-20.1885		68.451	0.3497
41.4655	-20.1885		69.443	0.3567
41.4655	-20.1885		70.435	0.3359
41.4655	-20.1885		71.426	0.3114
41.4655	-20.1885		72.418	0.3265
41.4655	-20.1885		73.41	0.3297
41.4655	-20.1885		74.402	0.3243
41.4655	-20.1885		75.394	0.3165
41.4655	-20.1885		76.386	0.3144
41.4655	-20.1885		77.377	0.3169
41.4655	-20.1885		78.369	0.3117
41.4655	-20.1885		79.361	0.3089
41.4655	-20.1885		80.353	0.305
41.4655	-20.1885		81.345	0.3027
41.4655	-20.1885		82.337	0.2921
41.4655	-20.1885		83.328	0.2847
41.4655	-20.1885		84.32	0.2791
41.4655	-20.1885		85.312	0.2615
41.4655	-20.1885		86.304	0.2511
41.4655	-20.1885		87.296	0.2512
41.4655	-20.1885		88.287	0.2544
41.4655	-20.1885		89.279	0.2472
41.4655	-20.1885		90.271	0.2465
41.4655	-20.1885		91.263	0.2414
41.4655	-20.1885		92.254	0.2334
41.4655	-20.1885		93.246	0.2281
41.4655	-20.1885		94.238	0.2265
41.4655	-20.1885		95.23	0.2137
41.4655	-20.1885		96.221	0.1988
41.4655	-20.1885		97.213	0.2161
41.4655	-20.1885		98.205	0.206
41.4655	-20.1885		99.197	0.1915
41.4655	-20.1885		100.188	0.1912
41.4655	-20.1885		101.18	0.1835
41.4655	-20.1885		102.172	0.1779
41.4655	-20.1885		103.163	0.1764
41.4655	-20.1885		104.155	0.1747
41.4655	-20.1885		105.147	0.1767
41.4655	-20.1885		106.139	0.1545
41.4655	-20.1885		107.13	0.1524
41.4655	-20.1885		108.122	0.148
41.4655	-20.1885		109.114	0.142
41.4655	-20.1885		110.105	0.1438
41.4655	-20.1885		111.097	0.1383
41.4655	-20.1885		112.089	0.1407
41.4655	-20.1885		113.08	0.1345
41.4655	-20.1885		114.072	0.1227
41.4655	-20.1885		115.064	0.1157
41.4655	-20.1885		116.055	0.1149
41.4655	-20.1885		117.047	0.1055
41.4655	-20.1885		118.039	0.1038
41.4655	-20.1885		119.03	0.1082
41.4655	-20.1885		120.022	0.1031
41.4655	-20.1885		121.013	0.1015
41.4655	-20.1885		122.005	0.1071
41.4655	-20.1885		122.997	0.1058
41.4655	-20.1885		123.988	0.1004
41.4655	-20.1885		124.98	0.0999
41.4655	-20.1885		125.971	0.1009
41.4655	-20.1885		126.963	0.0908
41.4655	-20.1885		127.955	0.0832
41.4655	-20.1885		128.946	0.0854
41.4655	-20.1885		129.938	0.0894
41.4655	-20.1885		130.929	0.0914
41.4655	-20.1885		131.921	0.0833
41.4655	-20.1885		132.913	0.0861
41.4655	-20.1885		133.904	0.0805
41.4655	-20.1885		134.896	0.0803
41.4655	-20.1885		135.887	0.0781
41.4655	-20.1885		136.879	0.0816
41.4655	-20.1885		137.87	0.0798
41.4655	-20.1885		138.862	0.0734
41.4655	-20.1885		139.853	0.0654
41.4655	-20.1885		140.845	0.0605
41.4655	-20.1885		141.836	0.0566
41.4655	-20.1885		142.828	0.0579
41.4655	-20.1885		143.819	0.0602
41.4655	-20.1885		144.811	0.0599
41.4655	-20.1885		145.802	0.0595
41.4655	-20.1885		146.794	0.0562
41.4655	-20.1885		147.785	0.0534
41.4655	-20.1885		148.777	0.0492
41.4655	-20.1885		149.768	0.0454
41.4655	-20.1885		150.76	0.0406
41.4655	-20.1885		151.751	0.0323
41.4655	-20.1885		152.743	0.0342
41.4655	-20.1885		153.734	0.0286
41.4655	-20.1885		154.726	0.0306
41.4655	-20.1885		155.717	0.0296
41.4655	-20.1885		156.709	0.0278
41.4655	-20.1885		157.7	0.035
41.4655	-20.1885		158.692	0.0292
41.4655	-20.1885		159.683	0.028
41.4655	-20.1885		160.674	0.0291
41.4655	-20.1885		161.666	0.0286
41.4655	-20.1885		162.657	0.0261
41.4655	-20.1885		163.649	0.0254
41.4655	-20.1885		164.64	0.0206
41.4655	-20.1885		165.631	0.0204
41.4655	-20.1885		166.623	0.0219
41.4655	-20.1885		167.614	0.0191
41.4655	-20.1885		168.606	0.0103
41.4655	-20.1885		169.597	0.0113
41.4655	-20.1885		170.588	0.0143
41.4655	-20.1885		171.58	0.017
41.4655	-20.1885		172.571	0.0135
41.4655	-20.1885		173.563	0.0165
41.4655	-20.1885		174.554	0.0129
41.4655	-20.1885		175.545	0.0139
41.4655	-20.1885		176.537	0.0113
41.4655	-20.1885		177.528	0.0058
41.4655	-20.1885		178.519	0.0091
41.4655	-20.1885		179.511	0.0098
41.4655	-20.1885		180.502	0.0058
41.4655	-20.1885		181.493	0.0044
41.4655	-20.1885		182.485	0.0108
41.4655	-20.1885		183.476	0.009
41.4655	-20.1885		184.467	0.003
41.4655	-20.1885		185.459	0.004
41.4655	-20.1885		186.45	0.0051
41.4655	-20.1885		187.441	0.0078
41.4655	-20.1885		188.433	0.0105
41.4655	-20.1885		189.424	0.0075
41.4655	-20.1885		190.415	0.0051
41.4655	-20.1885		191.406	0.0086
41.4655	-20.1885		192.398	0.0103
41.4655	-20.1885		193.389	0.0108
41.4655	-20.1885		194.38	0.007
41.4655	-20.1885		195.371	0.0066
41.4655	-20.1885		196.363	0.0093
41.4655	-20.1885		197.354	0.0084
41.4655	-20.1885		198.345	0.0059
41.4655	-20.1885		199.336	0.0117
40.1778	-21.9297	2019-10-21 04:30:00	2.977	0.1129
40.1778	-21.9297		3.969	0.1082
40.1778	-21.9297		4.962	0.1076
40.1778	-21.9297		5.954	0.1074
40.1778	-21.9297		6.946	0.0997
40.1778	-21.9297		7.938	0.1118
40.1778	-21.9297		8.931	0.1094
40.1778	-21.9297		9.923	0.1155
40.1778	-21.9297		10.915	0.1088
40.1778	-21.9297		11.908	0.1148
40.1778	-21.9297		12.9	0.1141
40.1778	-21.9297		13.892	0.1156
40.1778	-21.9297		14.884	0.1062
40.1778	-21.9297		15.877	0.112
40.1778	-21.9297		16.869	0.1124
40.1778	-21.9297		17.861	0.1125
40.1778	-21.9297		18.853	0.1163
40.1778	-21.9297		19.846	0.1105
40.1778	-21.9297		20.838	0.1084
40.1778	-21.9297		21.83	0.1165
40.1778	-21.9297		22.822	0.1069
40.1778	-21.9297		23.814	0.1127
40.1778	-21.9297		24.807	0.1097
40.1778	-21.9297		25.799	0.1129
40.1778	-21.9297		26.791	0.116
40.1778	-21.9297		27.783	0.1169
40.1778	-21.9297		28.775	0.1151
40.1778	-21.9297		29.768	0.1153
40.1778	-21.9297		30.76	0.1104
40.1778	-21.9297		31.752	0.1103
40.1778	-21.9297		32.744	0.116
40.1778	-21.9297		33.736	0.1111
40.1778	-21.9297		34.728	0.1108
40.1778	-21.9297		35.721	0.1126
40.1778	-21.9297		36.713	0.116
40.1778	-21.9297		37.705	0.1194
40.1778	-21.9297		38.697	0.1194
40.1778	-21.9297		39.689	0.1209
40.1778	-21.9297		40.681	0.1194
40.1778	-21.9297		41.673	0.1227
40.1778	-21.9297		42.665	0.1236
40.1778	-21.9297		43.658	0.1215
40.1778	-21.9297		44.65	0.1171
40.1778	-21.9297		45.642	0.1175
40.1778	-21.9297		46.634	0.1282
40.1778	-21.9297		47.626	0.1241
40.1778	-21.9297		48.618	0.1237
40.1778	-21.9297		49.61	0.1252
40.1778	-21.9297		50.602	0.1337
40.1778	-21.9297		51.594	0.1297
40.1778	-21.9297		52.586	0.1214
40.1778	-21.9297		53.578	0.1268
40.1778	-21.9297		54.571	0.1275
40.1778	-21.9297		55.563	0.13
40.1778	-21.9297		56.555	0.1319
40.1778	-21.9297		57.547	0.143
40.1778	-21.9297		58.539	0.2048
40.1778	-21.9297		59.531	0.2166
40.1778	-21.9297		60.523	0.2928
40.1778	-21.9297		61.515	0.3759
40.1778	-21.9297		62.507	0.4029
40.1778	-21.9297		63.499	0.4289
40.1778	-21.9297		64.491	0.4164
40.1778	-21.9297		65.483	0.402
40.1778	-21.9297		66.475	0.3931
40.1778	-21.9297		67.467	0.3699
40.1778	-21.9297		68.459	0.3551
40.1778	-21.9297		69.451	0.3474
40.1778	-21.9297		70.443	0.326
40.1778	-21.9297		71.435	0.3105
40.1778	-21.9297		72.427	0.2981
40.1778	-21.9297		73.419	0.2766
40.1778	-21.9297		74.411	0.2619
40.1778	-21.9297		75.403	0.2504
40.1778	-21.9297		76.395	0.2469
40.1778	-21.9297		77.387	0.2531
40.1778	-21.9297		78.379	0.2437
40.1778	-21.9297		79.37	0.2386
40.1778	-21.9297		80.362	0.2291
40.1778	-21.9297		81.354	0.2112
40.1778	-21.9297		82.346	0.2113
40.1778	-21.9297		83.338	0.1994
40.1778	-21.9297		84.33	0.1954
40.1778	-21.9297		85.322	0.2058
40.1778	-21.9297		86.314	0.1884
40.1778	-21.9297		87.306	0.1672
40.1778	-21.9297		88.298	0.162
40.1778	-21.9297		89.29	0.1573
40.1778	-21.9297		90.282	0.16
40.1778	-21.9297		91.273	0.1624
40.1778	-21.9297		92.265	0.1704
40.1778	-21.9297		93.257	0.1682
40.1778	-21.9297		94.249	0.1553
40.1778	-21.9297		95.241	0.159
40.1778	-21.9297		96.233	0.1454
40.1778	-21.9297		97.225	0.1442
40.1778	-21.9297		98.216	0.1473
40.1778	-21.9297		99.208	0.1387
40.1778	-21.9297		100.2	0.1171
40.1778	-21.9297		101.192	0.1067
40.1778	-21.9297		102.184	0.1029
40.1778	-21.9297		103.176	0.0999
40.1778	-21.9297		104.167	0.1029
40.1778	-21.9297		106.151	0.0753
40.1778	-21.9297		105.159	0.0888
40.1778	-21.9297		107.143	0.0778
40.1778	-21.9297		108.135	0.0793
40.1778	-21.9297		109.126	0.0741
40.1778	-21.9297		110.118	0.064
40.1778	-21.9297		111.11	0.064
40.1778	-21.9297		112.102	0.0614
40.1778	-21.9297		113.094	0.0622
40.1778	-21.9297		114.085	0.0645
40.1778	-21.9297		115.077	0.061
40.1778	-21.9297		116.069	0.0634
40.1778	-21.9297		117.061	0.0586
40.1778	-21.9297		118.052	0.0622
40.1778	-21.9297		119.044	0.062
40.1778	-21.9297		120.036	0.0591
40.1778	-21.9297		121.028	0.0662
40.1778	-21.9297		122.019	0.0604
40.1778	-21.9297		123.011	0.0543
40.1778	-21.9297		124.003	0.055
40.1778	-21.9297		124.995	0.0513
40.1778	-21.9297		125.986	0.0499
40.1778	-21.9297		126.978	0.0459
40.1778	-21.9297		127.97	0.0456
40.1778	-21.9297		128.961	0.0445
40.1778	-21.9297		129.953	0.047
40.1778	-21.9297		130.945	0.0423
40.1778	-21.9297		131.936	0.0387
40.1778	-21.9297		132.928	0.0423
40.1778	-21.9297		133.92	0.0484
40.1778	-21.9297		134.911	0.0468
40.1778	-21.9297		135.903	0.0431
40.1778	-21.9297		136.895	0.0452
40.1778	-21.9297		137.886	0.0478
40.1778	-21.9297		138.878	0.0398
40.1778	-21.9297		139.87	0.0391
40.1778	-21.9297		140.861	0.0386
40.1778	-21.9297		141.853	0.0371
40.1778	-21.9297		142.845	0.0405
40.1778	-21.9297		143.836	0.0411
40.1778	-21.9297		144.828	0.0349
40.1778	-21.9297		145.82	0.0347
40.1778	-21.9297		146.811	0.0279
40.1778	-21.9297		147.803	0.03
40.1778	-21.9297		148.794	0.0378
40.1778	-21.9297		149.786	0.0309
40.1778	-21.9297		150.778	0.0248
40.1778	-21.9297		151.769	0.0288
40.1778	-21.9297		152.761	0.0257
40.1778	-21.9297		153.752	0.0245
40.1778	-21.9297		154.744	0.024
40.1778	-21.9297		155.735	0.0243
40.1778	-21.9297		156.727	0.0174
40.1778	-21.9297		157.719	0.0167
40.1778	-21.9297		158.71	0.0215
40.1778	-21.9297		159.702	0.0242
40.1778	-21.9297		160.693	0.0196
40.1778	-21.9297		161.685	0.0198
40.1778	-21.9297		162.676	0.0171
40.1778	-21.9297		163.668	0.0134
40.1778	-21.9297		164.659	0.0142
40.1778	-21.9297		165.651	0.0164
40.1778	-21.9297		166.642	0.0165
40.1778	-21.9297		167.634	0.015
40.1778	-21.9297		168.625	0.016
40.1778	-21.9297		169.617	0.0159
40.1778	-21.9297		170.608	0.0127
40.1778	-21.9297		171.6	0.0131
40.1778	-21.9297		172.591	0.0144
40.1778	-21.9297		173.583	0.0063
40.1778	-21.9297		174.574	0.0048
40.1778	-21.9297		175.566	0.0077
40.1778	-21.9297		176.557	0.011
40.1778	-21.9297		177.549	0.0113
40.1778	-21.9297		178.54	0.0139
40.1778	-21.9297		179.532	0.0098
40.1778	-21.9297		180.523	0.0075
40.1778	-21.9297		181.515	0.0042
40.1778	-21.9297		182.506	0.0041
40.1778	-21.9297		183.498	0.01
40.1778	-21.9297		184.489	0.0169
40.1778	-21.9297		185.48	0.0177
40.1778	-21.9297		186.472	0.0164
40.1778	-21.9297		187.463	0.0132
40.1778	-21.9297		188.455	0.0121
40.1778	-21.9297		189.446	0.0115
40.1778	-21.9297		190.437	0.0113
40.1778	-21.9297		191.429	0.0079
40.1778	-21.9297		192.42	0.0157
40.1778	-21.9297		193.412	0.0175
40.1778	-21.9297		194.403	0.0161
40.1778	-21.9297		195.394	0.0068
40.1778	-21.9297		196.386	0.0107
40.1778	-21.9297		197.377	0.003
40.1778	-21.9297		198.369	-0.0011
40.1778	-21.9297		199.36	0.0057
35.9228	-26.8793	2019-10-23 04:38:00	2.978	0.0266
35.9228	-26.8793		3.971	0.0301
35.9228	-26.8793		4.963	0.0315
35.9228	-26.8793		5.956	0.0288
35.9228	-26.8793		6.949	0.0339
35.9228	-26.8793		7.941	0.0308
35.9228	-26.8793		8.934	0.0284
35.9228	-26.8793		9.927	0.0326
35.9228	-26.8793		10.919	0.0289
35.9228	-26.8793		11.912	0.0307
35.9228	-26.8793		12.905	0.0303
35.9228	-26.8793		13.897	0.0284
35.9228	-26.8793		14.89	0.0298
35.9228	-26.8793		15.883	0.028
35.9228	-26.8793		16.875	0.0302
35.9228	-26.8793		17.868	0.03
35.9228	-26.8793		18.86	0.0327
35.9228	-26.8793		19.853	0.0337
35.9228	-26.8793		20.846	0.0327
35.9228	-26.8793		21.838	0.0314
35.9228	-26.8793		22.831	0.0323
35.9228	-26.8793		23.823	0.0344
35.9228	-26.8793		24.816	0.0347
35.9228	-26.8793		25.809	0.0339
35.9228	-26.8793		26.801	0.0374
35.9228	-26.8793		27.794	0.0307
35.9228	-26.8793		28.786	0.0339
35.9228	-26.8793		29.779	0.0391
35.9228	-26.8793		30.771	0.0285
35.9228	-26.8793		31.764	0.0315
35.9228	-26.8793		32.757	0.0292
35.9228	-26.8793		33.749	0.0318
35.9228	-26.8793		34.742	0.0335
35.9228	-26.8793		35.734	0.0362
35.9228	-26.8793		36.727	0.0376
35.9228	-26.8793		37.719	0.031
35.9228	-26.8793		38.712	0.0354
35.9228	-26.8793		39.704	0.0365
35.9228	-26.8793		40.697	0.0403
35.9228	-26.8793		41.689	0.0431
35.9228	-26.8793		42.682	0.0509
35.9228	-26.8793		43.674	0.0568
35.9228	-26.8793		44.667	0.0636
35.9228	-26.8793		45.659	0.0598
35.9228	-26.8793		46.652	0.0647
35.9228	-26.8793		47.644	0.0754
35.9228	-26.8793		48.637	0.0734
35.9228	-26.8793		49.629	0.0723
35.9228	-26.8793		50.622	0.0801
35.9228	-26.8793		51.614	0.0835
35.9228	-26.8793		52.606	0.0838
35.9228	-26.8793		53.599	0.0868
35.9228	-26.8793		54.591	0.0857
35.9228	-26.8793		55.584	0.0922
35.9228	-26.8793		56.576	0.092
35.9228	-26.8793		57.569	0.112
35.9228	-26.8793		58.561	0.1117
35.9228	-26.8793		59.553	0.1187
35.9228	-26.8793		60.546	0.1234
35.9228	-26.8793		61.538	0.1178
35.9228	-26.8793		62.531	0.1202
35.9228	-26.8793		63.523	0.1219
35.9228	-26.8793		64.515	0.1287
35.9228	-26.8793		65.508	0.1282
35.9228	-26.8793		66.5	0.1318
35.9228	-26.8793		67.493	0.1408
35.9228	-26.8793		68.485	0.1501
35.9228	-26.8793		69.477	0.1484
35.9228	-26.8793		70.47	0.1416
35.9228	-26.8793		71.462	0.1586
35.9228	-26.8793		72.454	0.1612
35.9228	-26.8793		73.447	0.1647
35.9228	-26.8793		74.439	0.1755
35.9228	-26.8793		75.431	0.1888
35.9228	-26.8793		76.424	0.1905
35.9228	-26.8793		77.416	0.2116
35.9228	-26.8793		78.408	0.2248
35.9228	-26.8793		79.401	0.2253
35.9228	-26.8793		80.393	0.2278
35.9228	-26.8793		81.385	0.2275
35.9228	-26.8793		82.378	0.2302
35.9228	-26.8793		83.37	0.2327
35.9228	-26.8793		84.362	0.224
35.9228	-26.8793		85.355	0.2417
35.9228	-26.8793		86.347	0.2428
35.9228	-26.8793		87.339	0.2312
35.9228	-26.8793		88.331	0.2257
35.9228	-26.8793		89.324	0.2247
35.9228	-26.8793		90.316	0.218
35.9228	-26.8793		91.308	0.205
35.9228	-26.8793		92.3	0.1989
35.9228	-26.8793		93.293	0.195
35.9228	-26.8793		94.285	0.1865
35.9228	-26.8793		95.277	0.1791
35.9228	-26.8793		96.269	0.1784
35.9228	-26.8793		97.262	0.1634
35.9228	-26.8793		98.254	0.1597
35.9228	-26.8793		99.246	0.149
35.9228	-26.8793		100.238	0.1459
35.9228	-26.8793		101.23	0.1434
35.9228	-26.8793		102.223	0.1475
35.9228	-26.8793		103.215	0.1124
35.9228	-26.8793		104.207	0.1126
35.9228	-26.8793		105.199	0.1126
35.9228	-26.8793		106.191	0.1199
35.9228	-26.8793		107.184	0.113
35.9228	-26.8793		108.176	0.1186
35.9228	-26.8793		109.168	0.1121
35.9228	-26.8793		110.16	0.1126
35.9228	-26.8793		111.152	0.107
35.9228	-26.8793		112.145	0.1026
35.9228	-26.8793		113.137	0.0961
35.9228	-26.8793		114.129	0.0898
35.9228	-26.8793		115.121	0.0865
35.9228	-26.8793		116.113	0.0853
35.9228	-26.8793		117.105	0.0858
35.9228	-26.8793		118.097	0.0829
35.9228	-26.8793		119.089	0.0819
35.9228	-26.8793		120.082	0.076
35.9228	-26.8793		121.074	0.0809
35.9228	-26.8793		122.066	0.0668
35.9228	-26.8793		123.058	0.0591
35.9228	-26.8793		124.05	0.0579
35.9228	-26.8793		125.042	0.0602
35.9228	-26.8793		126.034	0.0589
35.9228	-26.8793		127.026	0.0608
35.9228	-26.8793		128.018	0.0566
35.9228	-26.8793		129.01	0.0539
35.9228	-26.8793		130.003	0.0517
35.9228	-26.8793		130.995	0.0546
35.9228	-26.8793		131.987	0.0547
35.9228	-26.8793		132.979	0.0478
35.9228	-26.8793		133.971	0.0465
35.9228	-26.8793		134.963	0.0474
35.9228	-26.8793		135.955	0.0468
35.9228	-26.8793		136.947	0.0452
35.9228	-26.8793		137.939	0.0463
35.9228	-26.8793		138.931	0.0467
35.9228	-26.8793		139.923	0.048
35.9228	-26.8793		140.915	0.0446
35.9228	-26.8793		141.907	0.0431
35.9228	-26.8793		142.899	0.0455
35.9228	-26.8793		143.891	0.0432
35.9228	-26.8793		144.883	0.0382
35.9228	-26.8793		145.875	0.039
35.9228	-26.8793		146.867	0.0356
35.9228	-26.8793		147.859	0.0307
35.9228	-26.8793		148.851	0.0276
35.9228	-26.8793		149.843	0.0287
35.9228	-26.8793		150.835	0.0309
35.9228	-26.8793		151.827	0.0359
35.9228	-26.8793		152.819	0.0322
35.9228	-26.8793		153.811	0.0323
35.9228	-26.8793		154.803	0.0358
35.9228	-26.8793		155.795	0.0291
35.9228	-26.8793		156.787	0.0245
35.9228	-26.8793		157.779	0.0278
35.9228	-26.8793		158.771	0.0297
35.9228	-26.8793		159.763	0.0288
35.9228	-26.8793		160.754	0.0267
35.9228	-26.8793		161.746	0.0259
35.9228	-26.8793		162.738	0.032
35.9228	-26.8793		163.73	0.0247
35.9228	-26.8793		164.722	0.0254
35.9228	-26.8793		165.714	0.0257
35.9228	-26.8793		166.706	0.026
35.9228	-26.8793		167.698	0.0247
35.9228	-26.8793		168.69	0.0261
35.9228	-26.8793		169.682	0.0235
35.9228	-26.8793		170.673	0.021
35.9228	-26.8793		171.665	0.0155
35.9228	-26.8793		172.657	0.0136
35.9228	-26.8793		173.649	0.0148
35.9228	-26.8793		174.641	0.0164
35.9228	-26.8793		175.633	0.0204
35.9228	-26.8793		176.625	0.0227
35.9228	-26.8793		177.616	0.0233
35.9228	-26.8793		178.608	0.0194
35.9228	-26.8793		179.6	0.0229
35.9228	-26.8793		180.592	0.0195
35.9228	-26.8793		181.584	0.0165
35.9228	-26.8793		182.576	0.0171
35.9228	-26.8793		183.567	0.0161
35.9228	-26.8793		184.559	0.014
35.9228	-26.8793		185.551	0.016
35.9228	-26.8793		186.543	0.0173
35.9228	-26.8793		187.535	0.0126
35.9228	-26.8793		188.526	0.0086
35.9228	-26.8793		189.518	0.0067
35.9228	-26.8793		190.51	0.0036
35.9228	-26.8793		191.502	0.0079
35.9228	-26.8793		192.494	0.0047
35.9228	-26.8793		193.485	0.002
35.9228	-26.8793		194.477	0.0016
35.9228	-26.8793		195.469	0.005
35.9228	-26.8793		196.461	0.0072
35.9228	-26.8793		197.452	0.0096
35.9228	-26.8793		198.444	0.0083
35.9228	-26.8793		199.436	0.0082
35.0913	-27.6247	2019-10-23 12:24:00	3.971	0.0463
35.0913	-27.6247		4.964	0.0338
35.0913	-27.6247		5.957	0.0334
35.0913	-27.6247		6.949	0.0288
35.0913	-27.6247		7.942	0.0258
35.0913	-27.6247		8.935	0.0301
35.0913	-27.6247		9.927	0.0412
35.0913	-27.6247		10.92	0.0395
35.0913	-27.6247		11.913	0.0357
35.0913	-27.6247		12.906	0.0361
35.0913	-27.6247		13.898	0.0336
35.0913	-27.6247		14.891	0.0324
35.0913	-27.6247		15.884	0.0314
35.0913	-27.6247		16.876	0.0305
35.0913	-27.6247		17.869	0.0364
35.0913	-27.6247		18.862	0.0377
35.0913	-27.6247		19.855	0.0359
35.0913	-27.6247		20.847	0.0298
35.0913	-27.6247		21.84	0.0344
35.0913	-27.6247		22.833	0.0347
35.0913	-27.6247		23.825	0.0308
35.0913	-27.6247		24.818	0.0339
35.0913	-27.6247		25.81	0.0355
35.0913	-27.6247		26.803	0.0354
35.0913	-27.6247		27.796	0.0364
35.0913	-27.6247		28.788	0.0333
35.0913	-27.6247		29.781	0.0307
35.0913	-27.6247		30.774	0.0338
35.0913	-27.6247		31.766	0.0349
35.0913	-27.6247		32.759	0.0378
35.0913	-27.6247		33.752	0.0356
35.0913	-27.6247		34.744	0.0339
35.0913	-27.6247		35.737	0.0337
35.0913	-27.6247		36.729	0.0332
35.0913	-27.6247		37.722	0.0354
35.0913	-27.6247		38.714	0.0332
35.0913	-27.6247		39.707	0.0292
35.0913	-27.6247		40.7	0.0336
35.0913	-27.6247		41.692	0.0335
35.0913	-27.6247		42.685	0.036
35.0913	-27.6247		43.677	0.035
35.0913	-27.6247		44.67	0.0324
35.0913	-27.6247		45.662	0.0371
35.0913	-27.6247		46.655	0.0406
35.0913	-27.6247		47.648	0.0423
35.0913	-27.6247		48.64	0.0364
35.0913	-27.6247		49.633	0.0298
35.0913	-27.6247		50.625	0.034
35.0913	-27.6247		51.618	0.0368
35.0913	-27.6247		52.61	0.0398
35.0913	-27.6247		53.603	0.0354
35.0913	-27.6247		54.595	0.0394
35.0913	-27.6247		55.588	0.0369
35.0913	-27.6247		56.58	0.0452
35.0913	-27.6247		57.573	0.0496
35.0913	-27.6247		58.565	0.0578
35.0913	-27.6247		59.558	0.0659
35.0913	-27.6247		60.55	0.0657
35.0913	-27.6247		61.543	0.0625
35.0913	-27.6247		62.535	0.0637
35.0913	-27.6247		63.528	0.075
35.0913	-27.6247		64.52	0.0737
35.0913	-27.6247		65.513	0.0749
35.0913	-27.6247		66.505	0.0853
35.0913	-27.6247		67.497	0.0859
35.0913	-27.6247		68.49	0.085
35.0913	-27.6247		69.482	0.0859
35.0913	-27.6247		70.475	0.089
35.0913	-27.6247		71.467	0.0925
35.0913	-27.6247		72.46	0.098
35.0913	-27.6247		73.452	0.1046
35.0913	-27.6247		74.444	0.1011
35.0913	-27.6247		75.437	0.1174
35.0913	-27.6247		76.429	0.1382
35.0913	-27.6247		77.422	0.1542
35.0913	-27.6247		78.414	0.1717
35.0913	-27.6247		79.406	0.1857
35.0913	-27.6247		80.399	0.1935
35.0913	-27.6247		81.391	0.2096
35.0913	-27.6247		82.384	0.2091
35.0913	-27.6247		83.376	0.2225
35.0913	-27.6247		84.368	0.2219
35.0913	-27.6247		85.361	0.2177
35.0913	-27.6247		86.353	0.2184
35.0913	-27.6247		87.345	0.2198
35.0913	-27.6247		88.338	0.2186
35.0913	-27.6247		89.33	0.2255
35.0913	-27.6247		90.322	0.2245
35.0913	-27.6247		91.315	0.2256
35.0913	-27.6247		92.307	0.2323
35.0913	-27.6247		93.299	0.2156
35.0913	-27.6247		94.292	0.2159
35.0913	-27.6247		95.284	0.2174
35.0913	-27.6247		96.276	0.2231
35.0913	-27.6247		97.269	0.2145
35.0913	-27.6247		98.261	0.2111
35.0913	-27.6247		99.253	0.2183
35.0913	-27.6247		100.246	0.22
35.0913	-27.6247		101.238	0.2143
35.0913	-27.6247		102.23	0.2099
35.0913	-27.6247		103.222	0.2041
35.0913	-27.6247		104.215	0.201
35.0913	-27.6247		105.207	0.2047
35.0913	-27.6247		106.199	0.196
35.0913	-27.6247		107.191	0.1885
35.0913	-27.6247		108.184	0.166
35.0913	-27.6247		109.176	0.1686
35.0913	-27.6247		110.168	0.1593
35.0913	-27.6247		111.16	0.1429
35.0913	-27.6247		112.153	0.135
35.0913	-27.6247		113.145	0.1334
35.0913	-27.6247		114.137	0.1281
35.0913	-27.6247		115.129	0.1295
35.0913	-27.6247		116.122	0.1226
35.0913	-27.6247		117.114	0.1135
35.0913	-27.6247		118.106	0.1141
35.0913	-27.6247		119.098	0.1172
35.0913	-27.6247		120.09	0.117
35.0913	-27.6247		121.083	0.1057
35.0913	-27.6247		122.075	0.0968
35.0913	-27.6247		123.067	0.0921
35.0913	-27.6247		124.059	0.0824
35.0913	-27.6247		125.051	0.0768
35.0913	-27.6247		126.043	0.0715
35.0913	-27.6247		127.036	0.0654
35.0913	-27.6247		128.028	0.0627
35.0913	-27.6247		129.02	0.0668
35.0913	-27.6247		130.012	0.059
35.0913	-27.6247		131.004	0.059
35.0913	-27.6247		131.996	0.0659
35.0913	-27.6247		132.988	0.0665
35.0913	-27.6247		133.981	0.0648
35.0913	-27.6247		134.973	0.0603
35.0913	-27.6247		135.965	0.0566
35.0913	-27.6247		136.957	0.0525
35.0913	-27.6247		137.949	0.0517
35.0913	-27.6247		138.941	0.05
35.0913	-27.6247		139.933	0.0462
35.0913	-27.6247		140.925	0.0479
35.0913	-27.6247		141.917	0.051
35.0913	-27.6247		142.909	0.0495
35.0913	-27.6247		143.902	0.0448
35.0913	-27.6247		144.894	0.0421
35.0913	-27.6247		145.886	0.0404
35.0913	-27.6247		146.878	0.0396
35.0913	-27.6247		147.87	0.0394
35.0913	-27.6247		148.862	0.035
35.0913	-27.6247		149.854	0.0313
35.0913	-27.6247		150.846	0.0369
35.0913	-27.6247		151.838	0.0361
35.0913	-27.6247		152.83	0.0348
35.0913	-27.6247		153.822	0.0337
35.0913	-27.6247		154.814	0.0274
35.0913	-27.6247		155.806	0.026
35.0913	-27.6247		156.798	0.0265
35.0913	-27.6247		157.79	0.0239
35.0913	-27.6247		158.782	0.0237
35.0913	-27.6247		159.774	0.0206
35.0913	-27.6247		160.766	0.0191
35.0913	-27.6247		161.758	0.0217
35.0913	-27.6247		162.75	0.0146
35.0913	-27.6247		163.742	0.0137
35.0913	-27.6247		164.734	0.0137
35.0913	-27.6247		165.726	0.0122
35.0913	-27.6247		166.718	0.0171
35.0913	-27.6247		167.71	0.016
35.0913	-27.6247		168.702	0.0164
35.0913	-27.6247		169.694	0.0113
35.0913	-27.6247		170.686	0.0192
35.0913	-27.6247		171.678	0.0249
35.0913	-27.6247		172.67	0.0247
35.0913	-27.6247		173.662	0.0211
35.0913	-27.6247		174.654	0.0141
35.0913	-27.6247		175.646	0.0162
35.0913	-27.6247		176.637	0.0135
35.0913	-27.6247		177.629	0.0152
35.0913	-27.6247		178.621	0.0218
35.0913	-27.6247		179.613	0.0244
35.0913	-27.6247		180.605	0.0159
35.0913	-27.6247		181.597	0.0124
35.0913	-27.6247		182.589	0.0101
35.0913	-27.6247		183.581	0.01
35.0913	-27.6247		184.573	0.0135
35.0913	-27.6247		185.564	0.0152
35.0913	-27.6247		186.556	0.0171
35.0913	-27.6247		187.548	0.0182
35.0913	-27.6247		188.54	0.0177
35.0913	-27.6247		189.532	0.0168
35.0913	-27.6247		190.524	0.0126
35.0913	-27.6247		191.516	0.0143
35.0913	-27.6247		192.507	0.0119
35.0913	-27.6247		193.499	0.0131
35.0913	-27.6247		194.491	0.0109
35.0913	-27.6247		195.483	0.0078
35.0913	-27.6247		196.475	0.0004
35.0913	-27.6247		197.467	0.001
35.0913	-27.6247		198.458	0.0044
35.0913	-27.6247		199.45	0.0061
33.1785	-29.335	2019-10-24 05:34:00	1.986	0.0311
33.1785	-29.335		2.979	0.0284
33.1785	-29.335		3.972	0.0291
33.1785	-29.335		4.965	0.0247
33.1785	-29.335		5.958	0.0203
33.1785	-29.335		6.95	0.0274
33.1785	-29.335		7.943	0.0239
33.1785	-29.335		8.936	0.0239
33.1785	-29.335		9.929	0.0232
33.1785	-29.335		10.922	0.0285
33.1785	-29.335		11.915	0.0343
33.1785	-29.335		12.908	0.0245
33.1785	-29.335		13.901	0.0242
33.1785	-29.335		14.893	0.0293
33.1785	-29.335		15.886	0.0272
33.1785	-29.335		16.879	0.0224
33.1785	-29.335		17.872	0.0211
33.1785	-29.335		18.865	0.0215
33.1785	-29.335		19.858	0.0257
33.1785	-29.335		20.851	0.0241
33.1785	-29.335		21.843	0.0212
33.1785	-29.335		22.836	0.0262
33.1785	-29.335		23.829	0.0291
33.1785	-29.335		24.822	0.0266
33.1785	-29.335		25.815	0.0262
33.1785	-29.335		26.808	0.0302
33.1785	-29.335		27.8	0.0215
33.1785	-29.335		28.793	0.0252
33.1785	-29.335		29.786	0.0308
33.1785	-29.335		30.779	0.0343
33.1785	-29.335		31.771	0.0254
33.1785	-29.335		32.764	0.0301
33.1785	-29.335		33.757	0.0216
33.1785	-29.335		34.75	0.0253
33.1785	-29.335		35.743	0.0272
33.1785	-29.335		36.735	0.0248
33.1785	-29.335		37.728	0.0256
33.1785	-29.335		38.721	0.0205
33.1785	-29.335		39.714	0.0308
33.1785	-29.335		40.706	0.0329
33.1785	-29.335		41.699	0.0338
33.1785	-29.335		42.692	0.0309
33.1785	-29.335		43.685	0.0327
33.1785	-29.335		44.677	0.0325
33.1785	-29.335		45.67	0.0342
33.1785	-29.335		46.663	0.041
33.1785	-29.335		47.655	0.0408
33.1785	-29.335		48.648	0.0494
33.1785	-29.335		49.641	0.0507
33.1785	-29.335		50.633	0.0565
33.1785	-29.335		51.626	0.0609
33.1785	-29.335		52.619	0.0584
33.1785	-29.335		53.612	0.0648
33.1785	-29.335		54.604	0.0767
33.1785	-29.335		55.597	0.0822
33.1785	-29.335		56.59	0.0779
33.1785	-29.335		57.582	0.0846
33.1785	-29.335		58.575	0.0872
33.1785	-29.335		59.567	0.092
33.1785	-29.335		60.56	0.0898
33.1785	-29.335		61.553	0.0907
33.1785	-29.335		62.545	0.0961
33.1785	-29.335		63.538	0.1039
33.1785	-29.335		64.531	0.1062
33.1785	-29.335		65.523	0.1158
33.1785	-29.335		66.516	0.1169
33.1785	-29.335		67.509	0.1194
33.1785	-29.335		68.501	0.1174
33.1785	-29.335		69.494	0.1195
33.1785	-29.335		70.486	0.126
33.1785	-29.335		71.479	0.1374
33.1785	-29.335		72.471	0.1359
33.1785	-29.335		73.464	0.1369
33.1785	-29.335		74.457	0.1452
33.1785	-29.335		75.449	0.1544
33.1785	-29.335		76.442	0.1612
33.1785	-29.335		77.434	0.1601
33.1785	-29.335		78.427	0.172
33.1785	-29.335		79.419	0.181
33.1785	-29.335		80.412	0.1887
33.1785	-29.335		81.405	0.1787
33.1785	-29.335		82.397	0.1787
33.1785	-29.335		83.39	0.1877
33.1785	-29.335		84.382	0.1944
33.1785	-29.335		85.375	0.1888
33.1785	-29.335		86.367	0.201
33.1785	-29.335		87.36	0.207
33.1785	-29.335		88.352	0.2125
33.1785	-29.335		89.345	0.2087
33.1785	-29.335		90.337	0.2181
33.1785	-29.335		91.33	0.2333
33.1785	-29.335		92.322	0.2349
33.1785	-29.335		93.315	0.2277
33.1785	-29.335		94.307	0.2395
33.1785	-29.335		95.3	0.2446
33.1785	-29.335		96.292	0.2365
33.1785	-29.335		97.285	0.237
33.1785	-29.335		98.277	0.2463
33.1785	-29.335		99.27	0.2487
33.1785	-29.335		100.262	0.2389
33.1785	-29.335		101.254	0.2378
33.1785	-29.335		102.247	0.2232
33.1785	-29.335		103.239	0.227
33.1785	-29.335		104.232	0.2241
33.1785	-29.335		105.224	0.2226
33.1785	-29.335		106.217	0.2081
33.1785	-29.335		107.209	0.1972
33.1785	-29.335		108.201	0.1998
33.1785	-29.335		109.194	0.1866
33.1785	-29.335		110.186	0.1715
33.1785	-29.335		111.179	0.1492
33.1785	-29.335		112.171	0.1434
33.1785	-29.335		113.163	0.138
33.1785	-29.335		114.156	0.1322
33.1785	-29.335		115.148	0.1287
33.1785	-29.335		116.141	0.1233
33.1785	-29.335		117.133	0.1179
33.1785	-29.335		118.125	0.1168
33.1785	-29.335		119.118	0.1124
33.1785	-29.335		120.11	0.1142
33.1785	-29.335		121.102	0.1127
33.1785	-29.335		122.095	0.1135
33.1785	-29.335		123.087	0.1144
33.1785	-29.335		124.079	0.1124
33.1785	-29.335		125.072	0.1095
33.1785	-29.335		126.064	0.102
33.1785	-29.335		127.056	0.1056
33.1785	-29.335		128.049	0.1043
33.1785	-29.335		129.041	0.105
33.1785	-29.335		130.033	0.1006
33.1785	-29.335		131.026	0.0983
33.1785	-29.335		132.018	0.0921
33.1785	-29.335		133.01	0.0902
33.1785	-29.335		134.002	0.0915
33.1785	-29.335		134.995	0.0905
33.1785	-29.335		135.987	0.0874
33.1785	-29.335		136.979	0.0832
33.1785	-29.335		137.972	0.0903
33.1785	-29.335		138.964	0.0966
33.1785	-29.335		139.956	0.0944
33.1785	-29.335		140.948	0.096
33.1785	-29.335		141.941	0.0931
33.1785	-29.335		142.933	0.0917
33.1785	-29.335		143.925	0.0859
33.1785	-29.335		144.917	0.0911
33.1785	-29.335		145.91	0.098
33.1785	-29.335		146.902	0.0997
33.1785	-29.335		147.894	0.0951
33.1785	-29.335		148.886	0.0966
33.1785	-29.335		149.878	0.0945
33.1785	-29.335		150.871	0.0952
33.1785	-29.335		151.863	0.0996
33.1785	-29.335		152.855	0.0972
33.1785	-29.335		153.847	0.0964
33.1785	-29.335		154.839	0.093
33.1785	-29.335		155.832	0.0941
33.1785	-29.335		156.824	0.0795
33.1785	-29.335		157.816	0.081
33.1785	-29.335		158.808	0.0828
33.1785	-29.335		159.8	0.0778
33.1785	-29.335		160.792	0.0704
33.1785	-29.335		161.785	0.0726
33.1785	-29.335		162.777	0.0754
33.1785	-29.335		163.769	0.0709
33.1785	-29.335		164.761	0.0654
33.1785	-29.335		165.753	0.0706
33.1785	-29.335		166.745	0.0674
33.1785	-29.335		167.737	0.065
33.1785	-29.335		168.73	0.0651
33.1785	-29.335		169.722	0.0624
33.1785	-29.335		170.714	0.0622
33.1785	-29.335		171.706	0.0572
33.1785	-29.335		172.698	0.0524
33.1785	-29.335		173.69	0.0492
33.1785	-29.335		174.682	0.0502
33.1785	-29.335		175.674	0.0467
33.1785	-29.335		176.666	0.0426
33.1785	-29.335		177.658	0.036
33.1785	-29.335		178.651	0.0358
33.1785	-29.335		179.643	0.0376
33.1785	-29.335		180.635	0.0382
33.1785	-29.335		181.627	0.0265
33.1785	-29.335		182.619	0.0196
33.1785	-29.335		183.611	0.0225
33.1785	-29.335		184.603	0.0312
33.1785	-29.335		185.595	0.034
33.1785	-29.335		186.587	0.0293
33.1785	-29.335		187.579	0.0277
33.1785	-29.335		188.571	0.0275
33.1785	-29.335		189.563	0.0265
33.1785	-29.335		190.555	0.0157
33.1785	-29.335		191.547	0.0147
33.1785	-29.335		192.539	0.0177
33.1785	-29.335		193.531	0.0208
33.1785	-29.335		194.523	0.0212
33.1785	-29.335		195.515	0.0191
33.1785	-29.335		196.507	0.0182
33.1785	-29.335		197.499	0.02
33.1785	-29.335		198.491	0.0147
33.1785	-29.335		199.483	0.0126
32.402	-30.0238	2019-10-24 13:18:00	3.972	0.0213
32.402	-30.0238		4.965	0.0198
32.402	-30.0238		5.958	0.0251
32.402	-30.0238		6.951	0.0221
32.402	-30.0238		7.944	0.0193
32.402	-30.0238		8.937	0.0198
32.402	-30.0238		9.93	0.0232
32.402	-30.0238		10.923	0.0182
32.402	-30.0238		11.916	0.0211
32.402	-30.0238		12.909	0.022
32.402	-30.0238		13.902	0.0221
32.402	-30.0238		14.894	0.0196
32.402	-30.0238		15.887	0.0217
32.402	-30.0238		16.88	0.0242
32.402	-30.0238		17.873	0.0215
32.402	-30.0238		18.866	0.0221
32.402	-30.0238		19.859	0.0224
32.402	-30.0238		20.852	0.0251
32.402	-30.0238		21.845	0.0192
32.402	-30.0238		22.838	0.0241
32.402	-30.0238		23.831	0.0254
32.402	-30.0238		24.824	0.021
32.402	-30.0238		25.816	0.0169
32.402	-30.0238		26.809	0.0282
32.402	-30.0238		27.802	0.0275
32.402	-30.0238		28.795	0.0239
32.402	-30.0238		29.788	0.0302
32.402	-30.0238		30.781	0.0314
32.402	-30.0238		31.774	0.0189
32.402	-30.0238		32.766	0.0224
32.402	-30.0238		33.759	0.0264
32.402	-30.0238		34.752	0.0279
32.402	-30.0238		35.745	0.0247
32.402	-30.0238		36.738	0.029
32.402	-30.0238		37.731	0.0337
32.402	-30.0238		38.723	0.0312
32.402	-30.0238		39.716	0.0316
32.402	-30.0238		40.709	0.0345
32.402	-30.0238		41.702	0.0342
32.402	-30.0238		42.695	0.0336
32.402	-30.0238		43.687	0.0328
32.402	-30.0238		44.68	0.0323
32.402	-30.0238		45.673	0.0253
32.402	-30.0238		46.666	0.0284
32.402	-30.0238		47.658	0.0307
32.402	-30.0238		48.651	0.0308
32.402	-30.0238		49.644	0.0349
32.402	-30.0238		50.637	0.0323
32.402	-30.0238		51.63	0.0353
32.402	-30.0238		52.622	0.0363
32.402	-30.0238		53.615	0.0434
32.402	-30.0238		54.608	0.0503
32.402	-30.0238		55.6	0.0583
32.402	-30.0238		56.593	0.0565
32.402	-30.0238		57.586	0.0596
32.402	-30.0238		58.579	0.0631
32.402	-30.0238		59.571	0.0747
32.402	-30.0238		60.564	0.0805
32.402	-30.0238		61.557	0.0816
32.402	-30.0238		62.549	0.0796
32.402	-30.0238		63.542	0.0821
32.402	-30.0238		64.535	0.0825
32.402	-30.0238		65.528	0.0841
32.402	-30.0238		66.52	0.0897
32.402	-30.0238		67.513	0.0943
32.402	-30.0238		68.506	0.098
32.402	-30.0238		69.498	0.0976
32.402	-30.0238		70.491	0.1035
32.402	-30.0238		71.484	0.1078
32.402	-30.0238		72.476	0.1049
32.402	-30.0238		73.469	0.1095
32.402	-30.0238		74.462	0.1178
32.402	-30.0238		75.454	0.1177
32.402	-30.0238		76.447	0.117
32.402	-30.0238		77.439	0.1196
32.402	-30.0238		78.432	0.1245
32.402	-30.0238		79.425	0.1258
32.402	-30.0238		80.417	0.1263
32.402	-30.0238		81.41	0.1326
32.402	-30.0238		82.402	0.1373
32.402	-30.0238		83.395	0.1389
32.402	-30.0238		84.388	0.1449
32.402	-30.0238		85.38	0.1493
32.402	-30.0238		86.373	0.157
32.402	-30.0238		87.365	0.1644
32.402	-30.0238		88.358	0.156
32.402	-30.0238		89.351	0.1674
32.402	-30.0238		90.343	0.18
32.402	-30.0238		91.336	0.1837
32.402	-30.0238		92.328	0.1819
32.402	-30.0238		93.321	0.1822
32.402	-30.0238		94.313	0.1923
32.402	-30.0238		95.306	0.1995
32.402	-30.0238		96.298	0.2104
32.402	-30.0238		97.291	0.2035
32.402	-30.0238		98.283	0.1986
32.402	-30.0238		99.276	0.1955
32.402	-30.0238		100.269	0.1855
32.402	-30.0238		101.261	0.1784
32.402	-30.0238		102.254	0.1797
32.402	-30.0238		103.246	0.1832
32.402	-30.0238		104.239	0.1729
32.402	-30.0238		105.231	0.1652
32.402	-30.0238		106.224	0.1622
32.402	-30.0238		107.216	0.1547
32.402	-30.0238		108.208	0.155
32.402	-30.0238		109.201	0.1513
32.402	-30.0238		110.193	0.143
32.402	-30.0238		111.186	0.1395
32.402	-30.0238		112.178	0.1365
32.402	-30.0238		113.171	0.1329
32.402	-30.0238		114.163	0.1299
32.402	-30.0238		115.156	0.1199
32.402	-30.0238		116.148	0.1189
32.402	-30.0238		117.141	0.1102
32.402	-30.0238		118.133	0.1045
32.402	-30.0238		119.125	0.1038
32.402	-30.0238		120.118	0.1053
32.402	-30.0238		121.11	0.0999
32.402	-30.0238		122.103	0.0978
32.402	-30.0238		123.095	0.0935
32.402	-30.0238		124.087	0.0912
32.402	-30.0238		125.08	0.0892
32.402	-30.0238		126.072	0.093
32.402	-30.0238		127.065	0.0855
32.402	-30.0238		128.057	0.0735
32.402	-30.0238		129.049	0.07
32.402	-30.0238		130.042	0.0694
32.402	-30.0238		131.034	0.0665
32.402	-30.0238		132.027	0.0607
32.402	-30.0238		133.019	0.0581
32.402	-30.0238		134.011	0.0573
32.402	-30.0238		135.004	0.0561
32.402	-30.0238		135.996	0.0563
32.402	-30.0238		136.988	0.0551
32.402	-30.0238		137.981	0.0585
32.402	-30.0238		138.973	0.0548
32.402	-30.0238		139.965	0.0432
32.402	-30.0238		140.958	0.0428
32.402	-30.0238		141.95	0.0365
32.402	-30.0238		142.942	0.0404
32.402	-30.0238		143.935	0.0469
32.402	-30.0238		144.927	0.0392
32.402	-30.0238		145.919	0.0324
32.402	-30.0238		146.911	0.0283
32.402	-30.0238		147.904	0.0246
32.402	-30.0238		148.896	0.0299
32.402	-30.0238		149.888	0.0322
32.402	-30.0238		150.881	0.0275
32.402	-30.0238		151.873	0.0226
32.402	-30.0238		152.865	0.0263
32.402	-30.0238		153.857	0.0221
32.402	-30.0238		154.85	0.02
32.402	-30.0238		155.842	0.0217
32.402	-30.0238		156.834	0.0233
32.402	-30.0238		157.826	0.0214
32.402	-30.0238		158.819	0.0237
32.402	-30.0238		159.811	0.0313
32.402	-30.0238		160.803	0.0552
32.402	-30.0238		161.795	0.038
32.402	-30.0238		162.787	0.031
32.402	-30.0238		163.78	0.0219
32.402	-30.0238		164.772	0.0188
32.402	-30.0238		165.764	0.02
32.402	-30.0238		166.756	0.0199
32.402	-30.0238		167.748	0.0196
32.402	-30.0238		168.741	0.0167
32.402	-30.0238		169.733	0.0154
32.402	-30.0238		170.725	0.0103
32.402	-30.0238		171.717	0.0157
32.402	-30.0238		172.709	0.0192
32.402	-30.0238		173.701	0.015
32.402	-30.0238		174.694	0.0172
32.402	-30.0238		175.686	0.0186
32.402	-30.0238		176.678	0.0212
32.402	-30.0238		177.67	0.0193
32.402	-30.0238		178.662	0.0096
32.402	-30.0238		179.654	0.0075
32.402	-30.0238		180.646	0.0083
32.402	-30.0238		181.639	0.0068
32.402	-30.0238		182.631	0.0074
32.402	-30.0238		183.623	0.0088
32.402	-30.0238		184.615	0.0113
32.402	-30.0238		185.607	0.015
32.402	-30.0238		186.599	0.0121
32.402	-30.0238		187.591	0.012
32.402	-30.0238		188.583	0.0122
32.402	-30.0238		189.575	0.0135
32.402	-30.0238		190.567	0.0098
32.402	-30.0238		191.56	0.0065
32.402	-30.0238		192.552	0.0111
32.402	-30.0238		193.544	0.0137
32.402	-30.0238		194.536	0.0169
32.402	-30.0238		195.528	0.013
32.402	-30.0238		196.52	0.0145
32.402	-30.0238		197.512	0.0125
32.402	-30.0238		198.504	0.0139
32.402	-30.0238		199.496	0.0136
30.2677	-31.8608	2019-10-25 13:30:00	11.918	0.0175
30.2677	-31.8608		12.911	0.0135
30.2677	-31.8608		13.904	0.0117
30.2677	-31.8608		14.897	0.0195
30.2677	-31.8608		15.89	0.0188
30.2677	-31.8608		16.883	0.0144
30.2677	-31.8608		17.876	0.0161
30.2677	-31.8608		18.869	0.0163
30.2677	-31.8608		19.863	0.022
30.2677	-31.8608		20.856	0.0212
30.2677	-31.8608		21.849	0.0174
30.2677	-31.8608		22.842	0.0208
30.2677	-31.8608		23.835	0.0209
30.2677	-31.8608		24.828	0.0222
30.2677	-31.8608		25.821	0.0218
30.2677	-31.8608		26.814	0.013
30.2677	-31.8608		27.807	0.0146
30.2677	-31.8608		28.8	0.015
30.2677	-31.8608		29.793	0.0184
30.2677	-31.8608		30.786	0.0217
30.2677	-31.8608		31.779	0.0208
30.2677	-31.8608		32.772	0.0197
30.2677	-31.8608		33.765	0.0232
30.2677	-31.8608		34.758	0.0247
30.2677	-31.8608		35.751	0.0263
30.2677	-31.8608		36.744	0.026
30.2677	-31.8608		37.737	0.0221
30.2677	-31.8608		38.73	0.024
30.2677	-31.8608		39.723	0.0231
30.2677	-31.8608		40.716	0.0248
30.2677	-31.8608		41.709	0.0238
30.2677	-31.8608		42.702	0.026
30.2677	-31.8608		43.695	0.0236
30.2677	-31.8608		44.688	0.0235
30.2677	-31.8608		45.681	0.0267
30.2677	-31.8608		46.674	0.0215
30.2677	-31.8608		47.667	0.026
30.2677	-31.8608		48.66	0.0271
30.2677	-31.8608		49.653	0.0271
30.2677	-31.8608		50.646	0.0239
30.2677	-31.8608		51.639	0.0254
30.2677	-31.8608		52.631	0.0248
30.2677	-31.8608		53.624	0.0262
30.2677	-31.8608		54.617	0.0231
30.2677	-31.8608		55.61	0.0253
30.2677	-31.8608		56.603	0.0265
30.2677	-31.8608		57.596	0.0238
30.2677	-31.8608		58.589	0.0301
30.2677	-31.8608		59.582	0.0312
30.2677	-31.8608		60.575	0.0339
30.2677	-31.8608		61.568	0.0339
30.2677	-31.8608		62.56	0.0357
30.2677	-31.8608		63.553	0.0449
30.2677	-31.8608		64.546	0.051
30.2677	-31.8608		65.539	0.0568
30.2677	-31.8608		66.532	0.0644
30.2677	-31.8608		67.525	0.073
30.2677	-31.8608		68.518	0.0755
30.2677	-31.8608		69.51	0.0759
30.2677	-31.8608		70.503	0.0776
30.2677	-31.8608		71.496	0.0744
30.2677	-31.8608		72.489	0.0747
30.2677	-31.8608		73.482	0.0749
30.2677	-31.8608		74.475	0.0772
30.2677	-31.8608		75.467	0.0844
30.2677	-31.8608		76.46	0.0796
30.2677	-31.8608		77.453	0.075
30.2677	-31.8608		78.446	0.0779
30.2677	-31.8608		79.439	0.0828
30.2677	-31.8608		80.431	0.088
30.2677	-31.8608		81.424	0.0892
30.2677	-31.8608		82.417	0.0889
30.2677	-31.8608		83.41	0.0836
30.2677	-31.8608		84.402	0.0904
30.2677	-31.8608		85.395	0.0931
30.2677	-31.8608		86.388	0.0992
30.2677	-31.8608		87.381	0.0999
30.2677	-31.8608		88.373	0.0986
30.2677	-31.8608		89.366	0.1024
30.2677	-31.8608		90.359	0.0983
30.2677	-31.8608		91.352	0.1026
30.2677	-31.8608		92.344	0.1071
30.2677	-31.8608		93.337	0.108
30.2677	-31.8608		94.33	0.1065
30.2677	-31.8608		95.323	0.1177
30.2677	-31.8608		96.315	0.1191
30.2677	-31.8608		97.308	0.1234
30.2677	-31.8608		98.301	0.1328
30.2677	-31.8608		99.293	0.1287
30.2677	-31.8608		100.286	0.1374
30.2677	-31.8608		101.279	0.139
30.2677	-31.8608		102.271	0.1336
30.2677	-31.8608		103.264	0.1372
30.2677	-31.8608		104.257	0.1425
30.2677	-31.8608		105.249	0.1413
30.2677	-31.8608		106.242	0.1421
30.2677	-31.8608		107.235	0.1411
30.2677	-31.8608		108.227	0.1463
30.2677	-31.8608		109.22	0.1457
30.2677	-31.8608		110.213	0.1492
30.2677	-31.8608		111.205	0.1483
30.2677	-31.8608		112.198	0.1441
30.2677	-31.8608		113.191	0.146
30.2677	-31.8608		114.183	0.1469
30.2677	-31.8608		115.176	0.1431
30.2677	-31.8608		116.168	0.1405
30.2677	-31.8608		117.161	0.1347
30.2677	-31.8608		118.154	0.137
30.2677	-31.8608		119.146	0.1343
30.2677	-31.8608		120.139	0.1342
30.2677	-31.8608		121.131	0.1221
30.2677	-31.8608		122.124	0.1233
30.2677	-31.8608		123.117	0.1216
30.2677	-31.8608		124.109	0.112
30.2677	-31.8608		125.102	0.1049
30.2677	-31.8608		126.094	0.0997
30.2677	-31.8608		127.087	0.0961
30.2677	-31.8608		128.079	0.1111
30.2677	-31.8608		129.072	0.1074
30.2677	-31.8608		130.065	0.1056
30.2677	-31.8608		131.057	0.1016
30.2677	-31.8608		132.05	0.092
30.2677	-31.8608		133.042	0.0879
30.2677	-31.8608		134.035	0.0853
30.2677	-31.8608		135.027	0.0872
30.2677	-31.8608		136.02	0.0875
30.2677	-31.8608		137.012	0.0802
30.2677	-31.8608		138.005	0.0776
30.2677	-31.8608		138.997	0.0863
30.2677	-31.8608		139.99	0.0787
30.2677	-31.8608		140.982	0.0724
30.2677	-31.8608		141.975	0.0717
30.2677	-31.8608		142.967	0.0663
30.2677	-31.8608		143.96	0.0652
30.2677	-31.8608		144.952	0.0713
30.2677	-31.8608		145.945	0.0695
30.2677	-31.8608		146.937	0.0688
30.2677	-31.8608		147.93	0.0676
30.2677	-31.8608		148.922	0.0649
30.2677	-31.8608		149.914	0.0639
30.2677	-31.8608		150.907	0.0637
30.2677	-31.8608		151.899	0.0642
30.2677	-31.8608		152.892	0.0615
30.2677	-31.8608		153.884	0.0618
30.2677	-31.8608		154.877	0.065
30.2677	-31.8608		155.869	0.0598
30.2677	-31.8608		156.861	0.0595
30.2677	-31.8608		157.854	0.0575
30.2677	-31.8608		158.846	0.0598
30.2677	-31.8608		159.839	0.0606
30.2677	-31.8608		160.831	0.0498
30.2677	-31.8608		161.823	0.0457
30.2677	-31.8608		162.816	0.0411
30.2677	-31.8608		163.808	0.0439
30.2677	-31.8608		164.801	0.0385
30.2677	-31.8608		165.793	0.0402
30.2677	-31.8608		166.785	0.0406
30.2677	-31.8608		167.778	0.0411
30.2677	-31.8608		168.77	0.0476
30.2677	-31.8608		169.762	0.0477
30.2677	-31.8608		170.755	0.0445
30.2677	-31.8608		171.747	0.0429
30.2677	-31.8608		172.739	0.0427
30.2677	-31.8608		173.732	0.0409
30.2677	-31.8608		174.724	0.0425
30.2677	-31.8608		175.716	0.0507
30.2677	-31.8608		176.709	0.0455
30.2677	-31.8608		177.701	0.042
30.2677	-31.8608		178.693	0.0416
30.2677	-31.8608		179.686	0.0412
30.2677	-31.8608		180.678	0.0391
30.2677	-31.8608		181.67	0.0353
30.2677	-31.8608		182.663	0.0389
30.2677	-31.8608		183.655	0.0394
30.2677	-31.8608		184.647	0.0334
30.2677	-31.8608		185.639	0.0303
30.2677	-31.8608		186.632	0.0339
30.2677	-31.8608		187.624	0.0368
30.2677	-31.8608		188.616	0.0357
30.2677	-31.8608		189.609	0.035
30.2677	-31.8608		190.601	0.0333
30.2677	-31.8608		191.593	0.032
30.2677	-31.8608		192.585	0.0307
30.2677	-31.8608		193.578	0.0283
30.2677	-31.8608		194.57	0.0244
30.2677	-31.8608		195.562	0.0232
30.2677	-31.8608		196.554	0.0228
30.2677	-31.8608		197.546	0.0247
30.2677	-31.8608		198.539	0.0261
30.2677	-31.8608		199.531	0.0234
28.761	-33.0297	2019-10-26 05:33:00	2.98	0.0255
28.761	-33.0297		3.973	0.0288
28.761	-33.0297		4.966	0.0295
28.761	-33.0297		5.96	0.0306
28.761	-33.0297		6.953	0.0308
28.761	-33.0297		7.946	0.0279
28.761	-33.0297		8.939	0.0269
28.761	-33.0297		9.933	0.0282
28.761	-33.0297		10.926	0.0245
28.761	-33.0297		11.919	0.022
28.761	-33.0297		12.912	0.0222
28.761	-33.0297		13.906	0.0312
28.761	-33.0297		14.899	0.0266
28.761	-33.0297		15.892	0.025
28.761	-33.0297		16.885	0.0277
28.761	-33.0297		17.878	0.0307
28.761	-33.0297		18.872	0.0342
28.761	-33.0297		19.865	0.0295
28.761	-33.0297		20.858	0.0371
28.761	-33.0297		21.851	0.0315
28.761	-33.0297		22.844	0.0278
28.761	-33.0297		23.838	0.0269
28.761	-33.0297		24.831	0.0258
28.761	-33.0297		25.824	0.0255
28.761	-33.0297		26.817	0.0277
28.761	-33.0297		27.81	0.0299
28.761	-33.0297		28.803	0.0357
28.761	-33.0297		29.797	0.025
28.761	-33.0297		30.79	0.0581
28.761	-33.0297		31.783	0.0482
[truncated: 8,090 more rows]
