# Supplementary material for: Phytoplankton responses to changing temperature and nutrient availability are consistent across the tropical and subtropical Atlantic
Source: Commun Biol. 2022 Sep 29;5:1035. doi: 10.1038/s42003-022-03971-z (PMC9522883; doi:10.1038/s42003-022-03971-z)
Supplement: Supplementary file 6 — Supplementary Data 3 [file 42003_2022_3971_MOESM6_ESM.xlsx]

## Sheet: Incident PAR W_m2
yyyy	mm	dd	hh	mm	ss	PAR [W/m2]
2019	10	28	9	12	56	18.0289
2019	10	28	9	13	13	17.6743
2019	10	28	9	13	21	17.565
2019	10	28	9	13	29	17.4183
2019	10	28	9	13	46	17.0841
2019	10	28	9	13	55	16.7412
2019	10	28	9	14	3	16.7388
2019	10	28	9	14	11	16.4503
2019	10	28	9	14	20	16.3091
2019	10	28	9	14	37	16.0303
2019	10	28	9	14	45	16.0195
2019	10	28	9	14	53	15.9745
2019	10	28	9	15	2	15.9292
2019	10	28	9	15	10	15.9154
2019	10	28	9	15	27	15.8815
2019	10	28	9	15	36	15.9773
2019	10	28	9	15	44	15.9719
2019	10	28	9	15	52	15.9703
2019	10	28	9	16	1	16.0274
2019	10	28	9	16	17	16.1112
2019	10	28	9	16	26	16.1016
2019	10	28	9	16	34	16.1789
2019	10	28	9	16	43	16.2361
2019	10	28	9	16	51	16.3996
2019	10	28	9	17	8	16.5654
2019	10	28	9	17	16	16.6007
2019	10	28	9	17	25	16.7391
2019	10	28	9	17	33	16.8425
2019	10	28	9	17	42	17.0275
2019	10	28	9	17	58	17.267
2019	10	28	9	18	7	17.3496
2019	10	28	9	18	15	17.6027
2019	10	28	9	18	23	17.6549
2019	10	28	9	18	32	18.0974
2019	10	28	9	18	49	18.5226
2019	10	28	9	18	57	18.0916
2019	10	28	9	19	5	18.772
2019	10	28	9	19	14	18.5983
2019	10	28	9	19	39	19.4016
2019	10	28	9	19	48	19.3991
2019	10	28	9	19	56	19.7928
2019	10	28	9	20	4	19.6994
2019	10	28	9	20	30	20.8456
2019	10	28	9	20	38	20.6295
2019	10	28	9	20	46	21.1719
2019	10	28	9	20	54	21.3093
2019	10	28	9	21	3	21.4422
2019	10	28	9	21	20	22.0085
2019	10	28	9	21	28	22.3686
2019	10	28	9	21	36	22.5335
2019	10	28	9	21	45	22.8694
2019	10	28	9	21	53	22.8597
2019	10	28	9	22	18	23.6593
2019	10	28	9	22	27	24.047
2019	10	28	9	22	35	24.1649
2019	10	28	9	22	44	24.4712
2019	10	28	9	23	1	25.0362
2019	10	28	9	23	9	25.2823
2019	10	28	9	23	18	25.7343
2019	10	28	9	23	26	25.7804
2019	10	28	9	23	34	26.8124
2019	10	28	9	23	51	27.1906
2019	10	28	9	24	8	28.0011
2019	10	28	9	24	16	28.3523
2019	10	28	9	24	25	28.7634
2019	10	28	9	24	41	29.93
2019	10	28	9	24	50	30.2849
2019	10	28	9	24	58	31.0531
2019	10	28	9	25	6	31.3309
2019	10	28	9	25	15	32.2576
2019	10	28	9	25	32	33.299
2019	10	28	9	25	40	33.8503
2019	10	28	9	25	48	34.2446
2019	10	28	9	25	57	34.914
2019	10	28	9	26	22	36.3784
2019	10	28	9	26	30	36.9055
2019	10	28	9	26	39	37.7247
2019	10	28	9	26	47	37.6537
2019	10	28	9	26	56	38.7919
2019	10	28	9	27	12	39.5901
2019	10	28	9	27	21	38.4671
2019	10	28	9	27	29	39.8073
2019	10	28	9	27	38	39.2753
2019	10	28	9	27	46	40.2529
2019	10	28	9	28	3	41.0474
2019	10	28	9	28	12	40.5523
2019	10	28	9	28	20	40.4187
2019	10	28	9	28	28	41.2178
2019	10	28	9	28	37	40.763
2019	10	28	9	28	54	41.2279
2019	10	28	9	29	2	42.1536
2019	10	28	9	29	10	40.7588
2019	10	28	9	29	18	42.4577
2019	10	28	9	29	27	41.212
2019	10	28	9	29	44	41.3372
2019	10	28	9	29	52	43.182
2019	10	28	9	30	1	41.837
2019	10	28	9	30	9	43.2856
2019	10	28	9	30	17	43.2718
2019	10	28	9	30	34	44.9436
2019	10	28	9	30	43	42.5329
2019	10	28	9	30	51	46.9203
2019	10	28	9	30	59	43.0433
2019	10	28	9	31	8	48.1698
2019	10	28	9	31	25	49.4617
2019	10	28	9	31	41	47.9355
2019	10	28	9	31	50	46.2772
2019	10	28	9	31	58	48.4674
2019	10	28	9	32	15	49.2254
2019	10	28	9	32	23	47.2471
2019	10	28	9	32	32	47.7615
2019	10	28	9	32	40	49.7199
2019	10	28	9	33	5	48.1391
2019	10	28	9	33	14	48.8155
2019	10	28	9	33	22	48.4768
2019	10	28	9	33	39	63.3142
2019	10	28	9	33	56	58.0212
2019	10	28	9	34	4	69.1494
2019	10	28	9	34	29	59.0303
2019	10	28	9	34	46	55.6474
2019	10	28	9	34	55	52.1677
2019	10	28	9	35	3	53.9295
2019	10	28	9	35	11	52.7109
2019	10	28	9	35	20	53.1307
2019	10	28	9	35	45	51.9941
2019	10	28	9	35	53	57.2532
2019	10	28	9	36	2	52.0732
2019	10	28	9	36	10	58.3693
2019	10	28	9	36	27	58.1633
2019	10	28	9	36	35	55.6061
2019	10	28	9	36	52	53.2699
2019	10	28	9	37	1	60.9376
2019	10	28	9	37	18	60.3571
2019	10	28	9	37	26	57.1977
2019	10	28	9	37	34	62.1791
2019	10	28	9	37	42	59.8751
2019	10	28	9	37	51	62.9446
2019	10	28	9	38	8	66.0564
2019	10	28	9	38	16	65.2904
2019	10	28	9	38	25	83.0166
2019	10	28	9	38	33	64.0976
2019	10	28	9	38	58	96.1109
2019	10	28	9	39	15	113.747
2019	10	28	9	39	23	87.9403
2019	10	28	9	39	28	115.485
2019	10	28	9	39	36	88.9747
2019	10	28	9	39	41	95.9
2019	10	28	9	39	45	111.346
2019	10	28	9	39	49	101.271
2019	10	28	9	39	54	94.555
2019	10	28	9	40	2	114.59
2019	10	28	9	40	7	96.1793
2019	10	28	9	40	11	88.6468
2019	10	28	9	40	19	103.762
2019	10	28	9	40	28	101.138
2019	10	28	9	40	32	104.263
2019	10	28	9	40	37	110.291
2019	10	28	9	40	41	95.0436
2019	10	28	9	40	54	99.7822
2019	10	28	9	40	58	100.499
2019	10	28	9	41	2	98.1963
2019	10	28	9	41	7	95.0929
2019	10	28	9	41	11	106.989
2019	10	28	9	41	24	98.9706
2019	10	28	9	41	28	95.6962
2019	10	28	9	41	32	90.2031
2019	10	28	9	41	37	92.4827
2019	10	28	9	41	45	94.2804
2019	10	28	9	41	50	88.0626
2019	10	28	9	41	54	109.8
2019	10	28	9	41	58	97.6845
2019	10	28	9	42	2	88.5256
2019	10	28	9	42	15	90.5614
2019	10	28	9	42	20	92.6324
2019	10	28	9	42	24	87.473
2019	10	28	9	42	28	88.9399
2019	10	28	9	42	37	93.8641
2019	10	28	9	42	41	93.1755
2019	10	28	9	42	46	97.1863
2019	10	28	9	42	50	92.6777
2019	10	28	9	42	54	91.1393
2019	10	28	9	43	3	86.9676
2019	10	28	9	43	7	80.3972
2019	10	28	9	43	12	85.5019
2019	10	28	9	43	16	86.2891
2019	10	28	9	43	20	72.1737
2019	10	28	9	43	29	88.7261
2019	10	28	9	43	33	77.8841
2019	10	28	9	43	37	75.701
2019	10	28	9	43	42	100.059
2019	10	28	9	43	46	97.4459
2019	10	28	9	43	54	104.378
2019	10	28	9	43	59	101.993
2019	10	28	9	44	3	88.081
2019	10	28	9	44	7	96.5769
2019	10	28	9	44	12	108.063
2019	10	28	9	44	20	91.7597
2019	10	28	9	44	25	116.922
2019	10	28	9	44	29	112.379
2019	10	28	9	44	38	115.963
2019	10	28	9	44	51	93.1135
2019	10	28	9	44	59	117.65
2019	10	28	9	45	4	95.4343
2019	10	28	9	45	12	110.918
2019	10	28	9	45	20	93.3898
2019	10	28	9	45	25	91.4062
2019	10	28	9	45	29	86.9343
2019	10	28	9	45	38	75.9849
2019	10	28	9	45	42	75.2909
2019	10	28	9	45	46	81.0224
2019	10	28	9	45	51	74.1986
2019	10	28	9	45	55	71.0205
2019	10	28	9	46	3	77.0731
2019	10	28	9	46	8	67.5379
2019	10	28	9	46	12	67.5897
2019	10	28	9	46	16	70.2208
2019	10	28	9	46	21	68.2212
2019	10	28	9	46	30	67.7899
2019	10	28	9	46	34	66.8808
2019	10	28	9	46	38	67.5908
2019	10	28	9	46	42	67.7371
2019	10	28	9	46	47	67.4621
2019	10	28	9	46	55	68.531
2019	10	28	9	46	60	67.7559
2019	10	28	9	47	4	66.3307
2019	10	28	9	47	8	65.05
2019	10	28	9	47	13	67.5035
2019	10	28	9	47	21	66.0875
2019	10	28	9	47	25	64.2533
2019	10	28	9	47	30	68.7548
2019	10	28	9	47	34	66.7967
2019	10	28	9	47	39	62.8654
2019	10	28	9	47	47	65.5206
2019	10	28	9	47	51	65.3315
2019	10	28	9	47	55	62.297
2019	10	28	9	47	60	64.5911
2019	10	28	9	48	4	65.5624
2019	10	28	9	48	13	62.7252
2019	10	28	9	48	17	64.3275
2019	10	28	9	48	21	64.1987
2019	10	28	9	48	25	63.0371
2019	10	28	9	48	30	62.1135
2019	10	28	9	48	39	63.7721
2019	10	28	9	48	52	62.4495
2019	10	28	9	48	56	66.719
2019	10	28	9	49	5	60.3703
2019	10	28	9	49	9	66.0234
2019	10	28	9	49	13	66.1263
2019	10	28	9	49	17	61.166
2019	10	28	9	49	22	63.9556
2019	10	28	9	49	30	63.1769
2019	10	28	9	49	35	63.2587
2019	10	28	9	49	39	65.0104
2019	10	28	9	49	43	65.2052
2019	10	28	9	49	47	65.3603
2019	10	28	9	49	56	64.4253
2019	10	28	9	50	0	66.5074
2019	10	28	9	50	5	66.2921
2019	10	28	9	50	9	63.3876
2019	10	28	9	50	13	65.5953
2019	10	28	9	50	22	65.6939
2019	10	28	9	50	26	64.7753
2019	10	28	9	50	31	64.8357
2019	10	28	9	50	35	68.2677
2019	10	28	9	50	39	66.2482
2019	10	28	9	50	52	67.3907
2019	10	28	9	50	56	67.1484
2019	10	28	9	51	1	64.0848
2019	10	28	9	51	13	66.9059
2019	10	28	9	51	18	64.764
2019	10	28	9	51	22	66.5762
2019	10	28	9	51	26	68.6867
2019	10	28	9	51	39	67.5351
2019	10	28	9	51	44	66.5204
2019	10	28	9	51	48	66.2961
2019	10	28	9	51	57	66.222
2019	10	28	9	52	5	65.9473
2019	10	28	9	52	10	65.882
2019	10	28	9	52	14	67.1096
2019	10	28	9	52	18	65.631
2019	10	28	9	52	22	66.3304
2019	10	28	9	52	31	65.8174
2019	10	28	9	52	35	65.953
2019	10	28	9	52	40	66.4192
2019	10	28	9	52	44	66.0395
2019	10	28	9	53	1	65.576
2019	10	28	9	53	5	67.5785
2019	10	28	9	53	10	68.1296
2019	10	28	9	53	14	66.1896
2019	10	28	9	53	23	67.6371
2019	10	28	9	53	27	70.7874
2019	10	28	9	53	35	66.3815
2019	10	28	9	53	40	72.0912
2019	10	28	9	53	48	64.9919
2019	10	28	9	53	53	70.316
2019	10	28	9	53	57	69.7265
2019	10	28	9	54	1	67.343
2019	10	28	9	54	6	67.5135
2019	10	28	9	54	14	69.0015
2019	10	28	9	54	19	67.4847
2019	10	28	9	54	23	68.6457
2019	10	28	9	54	27	69.7527
2019	10	28	9	54	32	68.7213
2019	10	28	9	54	40	68.6242
2019	10	28	9	54	45	68.3456
2019	10	28	9	54	49	69.9524
2019	10	28	9	54	58	67.5798
2019	10	28	9	55	6	69.2916
2019	10	28	9	55	10	68.1942
2019	10	28	9	55	14	67.7412
2019	10	28	9	55	19	69.3675
2019	10	28	9	55	23	68.377
2019	10	28	9	55	32	68.7047
2019	10	28	9	55	36	68.2879
2019	10	28	9	55	40	69.7011
2019	10	28	9	55	45	70.4908
2019	10	28	9	55	49	69.0362
2019	10	28	9	55	58	70.3367
2019	10	28	9	56	2	70.6596
2019	10	28	9	56	6	69.1903
2019	10	28	9	56	10	68.9101
2019	10	28	9	56	23	69.032
2019	10	28	9	56	28	68.1999
2019	10	28	9	56	32	69.9822
2019	10	28	9	56	36	70.2492
2019	10	28	9	56	49	69.771
2019	10	28	9	56	54	68.7093
2019	10	28	9	56	58	68.5101
2019	10	28	9	57	2	69.4995
2019	10	28	9	57	6	67.5295
2019	10	28	9	57	15	69.5317
2019	10	28	9	57	19	68.694
2019	10	28	9	57	24	66.4199
2019	10	28	9	57	28	68.1651
2019	10	28	9	57	32	69.745
2019	10	28	9	57	41	66.5978
2019	10	28	9	57	45	67.6427
2019	10	28	9	57	49	68.4807
2019	10	28	9	57	54	66.3562
2019	10	28	9	57	58	66.1363
2019	10	28	9	58	11	66.1452
2019	10	28	9	58	15	66.6837
2019	10	28	9	58	19	67.7289
2019	10	28	9	58	24	67.0706
2019	10	28	9	58	32	67.3362
2019	10	28	9	58	37	67.4362
2019	10	28	9	58	41	66.5774
2019	10	28	9	58	45	66.2507
2019	10	28	9	58	50	66.754
2019	10	28	9	58	58	66.6404
2019	10	28	9	59	3	66.3786
2019	10	28	9	59	7	66.8596
2019	10	28	9	59	11	67.5202
2019	10	28	9	59	15	66.8921
2019	10	28	9	59	24	66.8348
2019	10	28	9	59	28	67.5155
2019	10	28	9	59	33	66.6505
2019	10	28	9	59	37	67.0453
2019	10	28	9	59	41	67.0312
2019	10	28	9	59	50	67.2986
2019	10	28	9	59	54	67.2567
2019	10	28	9	59	58	67.2324
2019	10	28	10	0	7	68.0953
2019	10	28	10	0	16	66.9789
2019	10	28	10	0	24	67.8443
2019	10	28	10	0	29	68.0092
2019	10	28	10	0	33	68.2914
2019	10	28	10	0	41	68.5208
2019	10	28	10	0	46	68.675
2019	10	28	10	0	50	69.204
2019	10	28	10	0	55	67.7245
2019	10	28	10	0	59	69.437
2019	10	28	10	1	7	68.1211
2019	10	28	10	1	12	68.8082
2019	10	28	10	1	16	70.7712
2019	10	28	10	1	20	69.782
2019	10	28	10	1	25	68.2012
2019	10	28	10	1	33	70.4599
2019	10	28	10	1	37	69.869
2019	10	28	10	1	46	70.2249
2019	10	28	10	1	50	71.4715
2019	10	28	10	1	59	70.0991
2019	10	28	10	2	3	71.3132
2019	10	28	10	2	8	71.5858
2019	10	28	10	2	12	71.4624
2019	10	28	10	2	16	70.1825
2019	10	28	10	2	25	72.3277
2019	10	28	10	2	29	71.2656
2019	10	28	10	2	33	71.6442
2019	10	28	10	2	38	72.7683
2019	10	28	10	2	50	72.8565
2019	10	28	10	2	55	73.9892
2019	10	28	10	2	59	73.4938
2019	10	28	10	3	4	73.0505
2019	10	28	10	3	8	74.246
2019	10	28	10	3	17	74.8194
2019	10	28	10	3	25	75.2202
2019	10	28	10	3	29	75.7966
2019	10	28	10	3	34	75.2942
2019	10	28	10	3	42	76.228
2019	10	28	10	3	51	75.5982
2019	10	28	10	3	55	76.1293
2019	10	28	10	3	59	76.6197
2019	10	28	10	4	8	76.8986
2019	10	28	10	4	12	76.4472
2019	10	28	10	4	17	76.9159
2019	10	28	10	4	25	78.2776
2019	10	28	10	4	34	76.8073
2019	10	28	10	4	38	78.9145
2019	10	28	10	4	43	77.4303
2019	10	28	10	4	47	75.9008
2019	10	28	10	4	51	77.9381
2019	10	28	10	4	60	77.0786
2019	10	28	10	5	4	77.8125
2019	10	28	10	5	9	77.8499
2019	10	28	10	5	13	78.3484
2019	10	28	10	5	17	78.7683
2019	10	28	10	5	26	78.8678
2019	10	28	10	5	30	77.9183
2019	10	28	10	5	34	79.7776
2019	10	28	10	5	38	79.3621
2019	10	28	10	5	43	78.5091
2019	10	28	10	5	52	79.4353
2019	10	28	10	5	56	79.7551
2019	10	28	10	6	0	80.1969
2019	10	28	10	6	4	79.3836
2019	10	28	10	6	9	79.6195
2019	10	28	10	6	17	80.5934
2019	10	28	10	6	21	79.5177
2019	10	28	10	6	26	79.6911
2019	10	28	10	6	30	80.7401
2019	10	28	10	6	43	79.1494
2019	10	28	10	6	51	81.8033
2019	10	28	10	6	56	79.462
2019	10	28	10	7	1	79.6892
2019	10	28	10	7	17	81.2707
2019	10	28	10	7	22	82.293
2019	10	28	10	7	26	82.8495
2019	10	28	10	7	35	83.2116
2019	10	28	10	7	39	84.5454
2019	10	28	10	7	43	80.3507
2019	10	28	10	7	52	83.4433
2019	10	28	10	8	5	82.3647
2019	10	28	10	8	9	84.4266
2019	10	28	10	8	13	84.2308
2019	10	28	10	8	18	82.9063
2019	10	28	10	8	27	85.657
2019	10	28	10	8	31	85.5585
2019	10	28	10	8	35	82.3769
2019	10	28	10	8	39	83.388
2019	10	28	10	8	44	86.1406
2019	10	28	10	8	57	84.0593
2019	10	28	10	9	1	86.122
2019	10	28	10	9	5	86.2227
2019	10	28	10	9	9	86.1632
2019	10	28	10	9	18	86.9685
2019	10	28	10	9	22	88.2209
2019	10	28	10	9	27	85.6984
2019	10	28	10	9	31	86.1773
2019	10	28	10	9	35	88.0205
2019	10	28	10	9	44	86.8401
2019	10	28	10	9	48	87.5978
2019	10	28	10	9	52	89.5016
2019	10	28	10	9	57	91.061
2019	10	28	10	10	1	89.2317
2019	10	28	10	10	10	91.4225
2019	10	28	10	10	14	91.1838
2019	10	28	10	10	22	90.7175
2019	10	28	10	10	27	91.7095
2019	10	28	10	10	36	89.6139
2019	10	28	10	10	40	91.6398
2019	10	28	10	10	44	92.2957
2019	10	28	10	10	48	90.5593
2019	10	28	10	10	53	90.9968
2019	10	28	10	11	1	92.4016
2019	10	28	10	11	6	92.4738
2019	10	28	10	11	10	89.8807
2019	10	28	10	11	14	92.1262
2019	10	28	10	11	19	93.2172
2019	10	28	10	11	27	92.7925
2019	10	28	10	11	36	101.092
2019	10	28	10	11	40	96.9401
2019	10	28	10	11	45	90.5254
2019	10	28	10	11	57	93.6817
2019	10	28	10	12	2	89.2252
2019	10	28	10	12	6	91.1354
2019	10	28	10	12	10	96.6843
2019	10	28	10	12	19	89.2466
2019	10	28	10	12	23	93.1109
2019	10	28	10	12	27	95.0451
2019	10	28	10	12	32	93.6385
2019	10	28	10	12	36	92.4808
2019	10	28	10	12	44	97.4127
2019	10	28	10	12	49	95.2756
2019	10	28	10	12	53	95.2478
2019	10	28	10	12	57	93.7594
2019	10	28	10	13	2	93.2335
2019	10	28	10	13	10	97.4506
2019	10	28	10	13	15	94.873
2019	10	28	10	13	23	115.765
2019	10	28	10	13	36	108.79
2019	10	28	10	13	40	105.234
2019	10	28	10	13	45	94.3119
2019	10	28	10	13	49	92.6116
2019	10	28	10	13	54	98.8306
2019	10	28	10	14	2	94.0447
2019	10	28	10	14	7	100.361
2019	10	28	10	14	15	112.856
2019	10	28	10	14	19	103.329
2019	10	28	10	14	28	100.6
2019	10	28	10	14	32	96.4935
2019	10	28	10	14	36	90.59
2019	10	28	10	14	41	95.874
2019	10	28	10	14	45	96.6952
2019	10	28	10	14	54	92.9136
2019	10	28	10	14	58	95.71
2019	10	28	10	15	2	94.229
2019	10	28	10	15	7	92.6288
2019	10	28	10	15	11	94.2563
2019	10	28	10	15	19	94.8222
2019	10	28	10	15	24	94.199
2019	10	28	10	15	28	95.4025
2019	10	28	10	15	32	99.0033
2019	10	28	10	15	37	95.0536
2019	10	28	10	15	50	96.9174
2019	10	28	10	15	54	91.2187
2019	10	28	10	15	58	91.6122
2019	10	28	10	16	3	96.7249
2019	10	28	10	16	11	91.1499
2019	10	28	10	16	15	94.5884
2019	10	28	10	16	24	95.9614
2019	10	28	10	16	28	92.9038
2019	10	28	10	16	37	96.8567
2019	10	28	10	16	41	93.4423
2019	10	28	10	16	45	94.557
2019	10	28	10	16	50	94.4781
2019	10	28	10	16	54	93.4193
2019	10	28	10	17	3	93.2317
2019	10	28	10	17	7	91.7972
2019	10	28	10	17	11	92.7219
2019	10	28	10	17	16	95.2371
2019	10	28	10	17	20	90.7915
2019	10	28	10	17	29	93.862
2019	10	28	10	17	33	91.4567
2019	10	28	10	17	37	92.8622
2019	10	28	10	17	41	91.4754
2019	10	28	10	17	46	91.0773
2019	10	28	10	17	54	91.2071
2019	10	28	10	17	59	91.0681
2019	10	28	10	18	3	94.2662
2019	10	28	10	18	7	90.7829
2019	10	28	10	18	12	92.367
2019	10	28	10	18	20	92.6724
2019	10	28	10	18	29	92.0787
2019	10	28	10	18	33	94.4893
2019	10	28	10	18	38	93.692
2019	10	28	10	18	46	92.9957
2019	10	28	10	18	50	94.6221
2019	10	28	10	18	55	97.2682
2019	10	28	10	18	59	92.7536
2019	10	28	10	19	3	94.4077
2019	10	28	10	19	12	96.7674
2019	10	28	10	19	16	94.5841
2019	10	28	10	19	20	95.7529
2019	10	28	10	19	25	98.2395
2019	10	28	10	19	29	100.102
2019	10	28	10	19	38	96.699
2019	10	28	10	19	42	102.104
2019	10	28	10	19	46	101.846
2019	10	28	10	19	50	97.0967
2019	10	28	10	19	55	98.6948
2019	10	28	10	20	3	101.513
2019	10	28	10	20	8	98.348
2019	10	28	10	20	12	100.523
2019	10	28	10	20	16	103.559
2019	10	28	10	20	21	102.102
2019	10	28	10	20	29	104.91
2019	10	28	10	20	34	108.742
2019	10	28	10	20	38	104.934
2019	10	28	10	20	42	103.743
2019	10	28	10	20	47	106.39
2019	10	28	10	20	55	103.751
2019	10	28	10	20	59	107.217
2019	10	28	10	21	4	108.254
2019	10	28	10	21	8	106.19
2019	10	28	10	21	12	108.929
2019	10	28	10	21	21	111.747
2019	10	28	10	21	25	106.968
2019	10	28	10	21	34	111.413
2019	10	28	10	21	38	103.794
2019	10	28	10	21	47	111.354
2019	10	28	10	21	51	108.35
2019	10	28	10	21	60	109.436
2019	10	28	10	22	4	113.117
2019	10	28	10	22	13	108.302
2019	10	28	10	22	17	121.037
2019	10	28	10	22	21	118.978
2019	10	28	10	22	30	109
2019	10	28	10	22	39	107.006
2019	10	28	10	22	43	106.916
2019	10	28	10	22	47	112.706
2019	10	28	10	22	56	109.861
2019	10	28	10	23	4	113.161
2019	10	28	10	23	9	113.972
2019	10	28	10	23	13	110.318
2019	10	28	10	23	17	112.616
2019	10	28	10	23	22	112.789
2019	10	28	10	23	30	112.626
2019	10	28	10	23	35	111.704
2019	10	28	10	23	39	114.489
2019	10	28	10	23	43	113.458
2019	10	28	10	23	48	109.046
2019	10	28	10	23	56	111.417
2019	10	28	10	24	1	110.893
2019	10	28	10	24	4	112.447
2019	10	28	10	24	9	115.559
2019	10	28	10	24	13	111.281
2019	10	28	10	24	22	123.594
2019	10	28	10	24	26	117.651
2019	10	28	10	24	30	118.213
2019	10	28	10	24	35	122.242
2019	10	28	10	24	39	123.514
2019	10	28	10	24	48	157.197
2019	10	28	10	24	52	159.574
2019	10	28	10	24	56	150.436
2019	10	28	10	25	0	168.193
2019	10	28	10	25	5	146.933
2019	10	28	10	25	13	175.767
2019	10	28	10	25	18	233.806
2019	10	28	10	25	22	176.988
2019	10	28	10	25	26	138.617
2019	10	28	10	25	39	121.063
2019	10	28	10	25	44	117.06
2019	10	28	10	25	48	122.756
2019	10	28	10	25	52	130.452
2019	10	28	10	25	56	123.169
2019	10	28	10	26	5	138.872
2019	10	28	10	26	9	155.047
2019	10	28	10	26	14	133.109
2019	10	28	10	26	18	126.372
2019	10	28	10	26	22	142.084
2019	10	28	10	26	31	127.96
2019	10	28	10	26	35	141.547
2019	10	28	10	26	39	168.633
2019	10	28	10	26	44	169.885
2019	10	28	10	26	48	152.791
2019	10	28	10	26	57	252.066
2019	10	28	10	27	1	193.908
2019	10	28	10	27	5	157.102
2019	10	28	10	27	9	168.671
2019	10	28	10	27	14	176.546
2019	10	28	10	27	22	152.522
2019	10	28	10	27	27	156.913
2019	10	28	10	27	36	155.673
2019	10	28	10	27	40	135.288
2019	10	28	10	27	49	205.909
2019	10	28	10	27	52	189.588
2019	10	28	10	27	59	235.274
2019	10	28	10	28	1	249.139
2019	10	28	10	28	11	209.765
2019	10	28	10	28	12	210.609
2019	10	28	10	28	15	233.172
2019	10	28	10	28	19	250.926
2019	10	28	10	28	22	222.713
2019	10	28	10	28	24	203.848
2019	10	28	10	28	26	177.122
2019	10	28	10	28	29	157.767
2019	10	28	10	28	33	139.334
2019	10	28	10	28	35	133.663
2019	10	28	10	28	37	129.027
2019	10	28	10	28	40	123.981
2019	10	28	10	28	42	123.565
2019	10	28	10	28	46	130.949
2019	10	28	10	28	49	128.35
2019	10	28	10	28	51	124.982
2019	10	28	10	28	53	125.904
2019	10	28	10	28	56	132.697
2019	10	28	10	29	0	151.355
2019	10	28	10	29	2	156.818
2019	10	28	10	29	5	163.518
2019	10	28	10	29	7	158.231
2019	10	28	10	29	9	153.006
2019	10	28	10	29	16	174.931
2019	10	28	10	29	18	185.376
2019	10	28	10	29	20	205.535
2019	10	28	10	29	23	197.449
2019	10	28	10	29	28	177.308
2019	10	28	10	29	29	186.389
2019	10	28	10	29	32	183.04
2019	10	28	10	29	34	167.722
2019	10	28	10	29	36	155.818
2019	10	28	10	29	41	151.663
2019	10	28	10	29	43	153.142
2019	10	28	10	29	45	158.138
2019	10	28	10	29	47	163.565
2019	10	28	10	29	50	161.399
2019	10	28	10	29	54	236.092
2019	10	28	10	29	57	215.059
2019	10	28	10	29	59	182.435
2019	10	28	10	30	1	159.523
2019	10	28	10	30	3	156.776
2019	10	28	10	30	8	174.031
2019	10	28	10	30	10	164.38
2019	10	28	10	30	12	159.263
2019	10	28	10	30	15	148.052
2019	10	28	10	30	17	176.691
2019	10	28	10	30	21	234.929
2019	10	28	10	30	23	229.438
2019	10	28	10	30	26	214.306
2019	10	28	10	30	30	191.821
2019	10	28	10	30	37	190.74
2019	10	28	10	30	44	123.912
2019	10	28	10	30	49	130.063
2019	10	28	10	30	51	137.9
2019	10	28	10	30	53	159.657
2019	10	28	10	30	55	166.645
2019	10	28	10	30	57	163.646
2019	10	28	10	31	2	140.035
2019	10	28	10	31	4	148.098
2019	10	28	10	31	6	164.427
2019	10	28	10	31	8	191.039
2019	10	28	10	31	11	219.673
2019	10	28	10	31	15	206.617
2019	10	28	10	31	18	178.092
2019	10	28	10	31	20	177.189
2019	10	28	10	31	22	170.145
2019	10	28	10	31	25	190.792
2019	10	28	10	31	29	157.39
2019	10	28	10	31	31	145.699
2019	10	28	10	31	33	154.117
2019	10	28	10	31	36	214.229
2019	10	28	10	31	42	193.565
2019	10	28	10	31	45	161.195
2019	10	28	10	31	47	140.236
2019	10	28	10	31	49	125.711
2019	10	28	10	31	51	122.185
2019	10	28	10	31	56	128.074
2019	10	28	10	32	0	119.061
2019	10	28	10	32	3	112.74
2019	10	28	10	32	5	112.438
2019	10	28	10	32	10	117.827
2019	10	28	10	32	12	117.664
2019	10	28	10	32	14	115.018
2019	10	28	10	32	16	113.17
2019	10	28	10	32	19	112.209
2019	10	28	10	32	23	111.588
2019	10	28	10	32	28	116.969
2019	10	28	10	32	30	119.119
2019	10	28	10	32	32	122.573
2019	10	28	10	32	37	135.387
2019	10	28	10	32	39	147.135
2019	10	28	10	32	41	159.212
2019	10	28	10	32	43	155.972
2019	10	28	10	32	46	147.678
2019	10	28	10	32	50	139.375
2019	10	28	10	32	55	132.056
2019	10	28	10	32	57	123.256
2019	10	28	10	33	4	112.85
2019	10	28	10	33	6	115.614
2019	10	28	10	33	8	119.277
2019	10	28	10	33	10	123.323
2019	10	28	10	33	13	125.367
2019	10	28	10	33	17	119.663
2019	10	28	10	33	19	124.303
2019	10	28	10	33	22	135.372
2019	10	28	10	33	24	146.131
2019	10	28	10	33	26	150.139
2019	10	28	10	33	31	155.279
2019	10	28	10	33	33	167.474
2019	10	28	10	33	35	193.213
2019	10	28	10	33	38	202.004
2019	10	28	10	33	40	185.953
2019	10	28	10	33	44	136.321
2019	10	28	10	33	47	120.348
2019	10	28	10	33	49	116.811
2019	10	28	10	33	51	123.234
2019	10	28	10	33	58	123.332
2019	10	28	10	34	0	114.098
2019	10	28	10	34	2	111.743
2019	10	28	10	34	4	115.917
2019	10	28	10	34	7	123.442
2019	10	28	10	34	11	132.908
2019	10	28	10	34	14	130.083
2019	10	28	10	34	16	120.869
2019	10	28	10	34	18	115.466
2019	10	28	10	34	20	118.366
2019	10	28	10	34	25	131.818
2019	10	28	10	34	27	137.397
2019	10	28	10	34	29	137.463
2019	10	28	10	34	32	133.18
2019	10	28	10	34	34	126.618
2019	10	28	10	34	38	124.502
2019	10	28	10	34	41	133.443
2019	10	28	10	34	43	139.594
2019	10	28	10	34	45	140.678
2019	10	28	10	34	47	131.43
2019	10	28	10	34	52	115.511
2019	10	28	10	34	56	127.495
2019	10	28	10	34	59	130.525
2019	10	28	10	35	1	127.28
2019	10	28	10	35	5	118.825
2019	10	28	10	35	8	120.293
2019	10	28	10	35	10	123.332
2019	10	28	10	35	12	127.616
2019	10	28	10	35	15	128.149
2019	10	28	10	35	19	129.626
2019	10	28	10	35	21	132.477
2019	10	28	10	35	24	138.785
2019	10	28	10	35	26	157.138
2019	10	28	10	35	28	174.462
2019	10	28	10	35	33	177.703
2019	10	28	10	35	35	170.436
2019	10	28	10	35	37	166.41
2019	10	28	10	35	39	168.957
2019	10	28	10	35	42	174.919
2019	10	28	10	35	46	215.784
2019	10	28	10	35	49	206.103
2019	10	28	10	35	51	202.462
2019	10	28	10	35	53	201.181
2019	10	28	10	35	55	200.972
2019	10	28	10	35	60	179.387
2019	10	28	10	36	2	183.115
2019	10	28	10	36	4	170.955
2019	10	28	10	36	6	154.2
2019	10	28	10	36	9	141.682
2019	10	28	10	36	13	136.15
2019	10	28	10	36	18	135.23
2019	10	28	10	36	20	133.743
2019	10	28	10	36	22	133.428
2019	10	28	10	36	29	123.623
2019	10	28	10	36	31	123.158
2019	10	28	10	36	33	126.328
2019	10	28	10	36	36	131.035
2019	10	28	10	36	40	122.135
2019	10	28	10	36	43	117.151
2019	10	28	10	36	45	120.848
2019	10	28	10	36	47	127.789
2019	10	28	10	36	49	129.651
2019	10	28	10	36	54	123.002
2019	10	28	10	36	56	121.346
2019	10	28	10	36	58	121.902
2019	10	28	10	37	1	126.135
2019	10	28	10	37	3	130.223
2019	10	28	10	37	7	131.078
2019	10	28	10	37	10	126.051
2019	10	28	10	37	12	123.827
2019	10	28	10	37	14	125.608
2019	10	28	10	37	16	131.974
2019	10	28	10	37	21	136.871
2019	10	28	10	37	23	131.559
2019	10	28	10	37	25	136.083
2019	10	28	10	37	27	148.58
2019	10	28	10	37	34	207.471
2019	10	28	10	37	37	229.132
2019	10	28	10	37	39	247.599
2019	10	28	10	37	41	250.862
2019	10	28	10	37	43	236.692
2019	10	28	10	37	48	226.374
2019	10	28	10	37	50	221.525
2019	10	28	10	37	52	214.37
2019	10	28	10	37	55	203.551
2019	10	28	10	37	57	180.339
2019	10	28	10	38	2	175.489
2019	10	28	10	38	4	179.806
2019	10	28	10	38	8	196.793
2019	10	28	10	38	10	206.346
2019	10	28	10	38	15	205.797
2019	10	28	10	38	17	208.389
2019	10	28	10	38	19	202.465
2019	10	28	10	38	22	221.013
2019	10	28	10	38	24	234.981
2019	10	28	10	38	29	223.123
2019	10	28	10	38	31	204.404
2019	10	28	10	38	33	200.589
2019	10	28	10	38	35	202.007
2019	10	28	10	38	37	195.553
2019	10	28	10	38	42	164.808
2019	10	28	10	38	45	147.893
2019	10	28	10	38	47	140
2019	10	28	10	38	49	136.645
2019	10	28	10	38	51	138.879
2019	10	28	10	38	56	143.676
2019	10	28	10	38	58	141.251
2019	10	28	10	38	60	142.559
2019	10	28	10	39	2	142.295
2019	10	28	10	39	5	137.757
2019	10	28	10	39	9	133.094
2019	10	28	10	39	11	134.52
2019	10	28	10	39	14	139.972
2019	10	28	10	39	16	142.849
2019	10	28	10	39	18	139.672
2019	10	28	10	39	23	127.764
2019	10	28	10	39	25	129.587
2019	10	28	10	39	27	131.142
2019	10	28	10	39	29	133.008
2019	10	28	10	39	32	133.617
2019	10	28	10	39	36	135.279
2019	10	28	10	39	41	134.306
2019	10	28	10	39	43	144.487
2019	10	28	10	39	45	185.507
2019	10	28	10	39	50	155.869
2019	10	28	10	39	52	149.751
2019	10	28	10	39	54	143.931
2019	10	28	10	39	56	143.648
2019	10	28	10	39	59	142.167
2019	10	28	10	40	3	155.309
2019	10	28	10	40	6	153.257
2019	10	28	10	40	8	145.832
2019	10	28	10	40	10	142.149
2019	10	28	10	40	12	127.337
2019	10	28	10	40	17	130.595
2019	10	28	10	40	21	144.707
2019	10	28	10	40	23	146.054
2019	10	28	10	40	26	142.121
2019	10	28	10	40	30	130.891
2019	10	28	10	40	33	138.098
2019	10	28	10	40	35	153.969
2019	10	28	10	40	37	153.07
2019	10	28	10	40	39	150.37
2019	10	28	10	40	44	141.315
2019	10	28	10	40	46	129.279
2019	10	28	10	40	48	127.849
2019	10	28	10	40	50	135.732
2019	10	28	10	40	53	142.452
2019	10	28	10	40	58	141.548
2019	10	28	10	40	60	136.302
2019	10	28	10	41	2	132.783
2019	10	28	10	41	4	127.741
2019	10	28	10	41	7	127.383
2019	10	28	10	41	11	138.06
2019	10	28	10	41	13	139.128
2019	10	28	10	41	15	130.974
2019	10	28	10	41	18	129.182
2019	10	28	10	41	20	142.296
2019	10	28	10	41	24	158.842
2019	10	28	10	41	27	162.933
2019	10	28	10	41	29	175.683
2019	10	28	10	41	31	179.06
2019	10	28	10	41	34	199.456
2019	10	28	10	41	38	181.788
2019	10	28	10	41	40	161.353
2019	10	28	10	41	42	161.275
2019	10	28	10	41	45	173.947
2019	10	28	10	41	47	151.445
2019	10	28	10	41	54	151.467
2019	10	28	10	41	56	150.947
2019	10	28	10	41	58	149.498
2019	10	28	10	42	0	138.514
2019	10	28	10	42	5	151.332
2019	10	28	10	42	9	189.061
2019	10	28	10	42	14	201.204
2019	10	28	10	42	19	162.265
2019	10	28	10	42	21	170.515
2019	10	28	10	42	23	183.859
2019	10	28	10	42	25	180.112
2019	10	28	10	42	28	182.904
2019	10	28	10	42	35	158.796
2019	10	28	10	42	36	158.499
2019	10	28	10	42	39	173.389
2019	10	28	10	42	41	173.541
2019	10	28	10	42	46	171.334
2019	10	28	10	42	48	180.835
2019	10	28	10	42	50	157.979
2019	10	28	10	42	52	152.556
2019	10	28	10	42	55	153.143
2019	10	28	10	42	59	143.845
2019	10	28	10	43	1	137.591
2019	10	28	10	43	4	149.413
2019	10	28	10	43	8	162.46
2019	10	28	10	43	13	130.377
2019	10	28	10	43	15	152.408
2019	10	28	10	43	17	188.922
2019	10	28	10	43	20	204.107
2019	10	28	10	43	22	181.79
2019	10	28	10	43	26	177.704
2019	10	28	10	43	29	189.396
2019	10	28	10	43	31	202.543
2019	10	28	10	43	33	203.359
2019	10	28	10	43	35	201.018
2019	10	28	10	43	40	188.78
2019	10	28	10	43	42	181.459
2019	10	28	10	43	45	180.263
2019	10	28	10	43	47	187.314
2019	10	28	10	43	49	201.08
2019	10	28	10	43	53	188.312
2019	10	28	10	43	56	183.414
2019	10	28	10	44	0	182.515
2019	10	28	10	44	2	201.783
2019	10	28	10	44	7	211.96
2019	10	28	10	44	9	196.937
2019	10	28	10	44	11	189.433
2019	10	28	10	44	14	191.911
2019	10	28	10	44	16	196.318
2019	10	28	10	44	21	195.178
2019	10	28	10	44	23	194.314
2019	10	28	10	44	25	197.542
2019	10	28	10	44	27	201.875
2019	10	28	10	44	29	201.757
2019	10	28	10	44	34	193.13
2019	10	28	10	44	36	189.257
2019	10	28	10	44	38	183.749
2019	10	28	10	44	41	186.409
2019	10	28	10	44	43	202.496
2019	10	28	10	44	48	204.89
2019	10	28	10	44	50	182.863
2019	10	28	10	44	52	166.595
2019	10	28	10	44	54	177.477
2019	10	28	10	44	57	200.556
2019	10	28	10	45	1	205.879
2019	10	28	10	45	3	193.18
2019	10	28	10	45	5	184.84
2019	10	28	10	45	7	181.389
2019	10	28	10	45	10	180.703
2019	10	28	10	45	15	199.307
2019	10	28	10	45	17	215.331
2019	10	28	10	45	19	218.437
2019	10	28	10	45	21	202.12
2019	10	28	10	45	24	181.639
2019	10	28	10	45	28	190.154
2019	10	28	10	45	30	209.219
2019	10	28	10	45	32	215.584
2019	10	28	10	45	35	203.692
2019	10	28	10	45	37	188.422
2019	10	28	10	45	42	196.431
2019	10	28	10	45	44	200.822
2019	10	28	10	45	46	200.425
2019	10	28	10	45	48	201.247
2019	10	28	10	45	51	196.563
2019	10	28	10	45	55	188.685
2019	10	28	10	45	57	199.485
2019	10	28	10	45	60	210.471
2019	10	28	10	46	2	211.165
2019	10	28	10	46	4	198.368
2019	10	28	10	46	9	173.49
2019	10	28	10	46	11	187.84
2019	10	28	10	46	13	207.541
2019	10	28	10	46	15	218.764
2019	10	28	10	46	18	207.807
2019	10	28	10	46	22	174.748
2019	10	28	10	46	24	176.3
2019	10	28	10	46	27	188.383
2019	10	28	10	46	29	201.175
2019	10	28	10	46	31	208.734
2019	10	28	10	46	36	196.263
2019	10	28	10	46	38	177.173
2019	10	28	10	46	40	174.144
2019	10	28	10	46	42	186.038
2019	10	28	10	46	44	205.814
2019	10	28	10	46	49	207.877
2019	10	28	10	46	52	195.63
2019	10	28	10	46	58	189.748
2019	10	28	10	47	3	205.564
2019	10	28	10	47	5	203.72
2019	10	28	10	47	9	196.899
2019	10	28	10	47	12	192.111
2019	10	28	10	47	16	189.993
2019	10	28	10	47	18	201.427
2019	10	28	10	47	21	202.188
2019	10	28	10	47	23	199.702
2019	10	28	10	47	25	200.633
2019	10	28	10	47	30	189.508
2019	10	28	10	47	32	182.251
2019	10	28	10	47	35	192.483
2019	10	28	10	47	37	209.67
2019	10	28	10	47	39	214.003
2019	10	28	10	47	43	192.692
2019	10	28	10	47	46	181.152
2019	10	28	10	47	48	181.194
2019	10	28	10	47	50	199.19
2019	10	28	10	47	52	213.918
2019	10	28	10	47	57	204.78
2019	10	28	10	47	59	189.076
2019	10	28	10	48	1	178.916
2019	10	28	10	48	3	183.476
2019	10	28	10	48	6	195.734
2019	10	28	10	48	11	214.306
2019	10	28	10	48	13	216.771
2019	10	28	10	48	15	203.035
2019	10	28	10	48	17	181.711
2019	10	28	10	48	19	171.978
2019	10	28	10	48	24	211.097
2019	10	28	10	48	26	220.642
2019	10	28	10	48	29	214.993
2019	10	28	10	48	31	199.534
2019	10	28	10	48	33	180.17
2019	10	28	10	48	38	190.709
2019	10	28	10	48	40	212.711
2019	10	28	10	48	42	215.129
2019	10	28	10	48	44	202.94
2019	10	28	10	48	47	189.044
2019	10	28	10	48	51	197.387
2019	10	28	10	48	53	199.126
2019	10	28	10	48	55	195.273
2019	10	28	10	48	58	197.441
2019	10	28	10	49	0	205.613
2019	10	28	10	49	5	200.531
2019	10	28	10	49	7	201.841
2019	10	28	10	49	9	205.618
2019	10	28	10	49	11	203.887
2019	10	28	10	49	14	193.14
2019	10	28	10	49	18	193.633
2019	10	28	10	49	20	209.405
2019	10	28	10	49	23	218.817
2019	10	28	10	49	25	208.488
2019	10	28	10	49	28	185.482
2019	10	28	10	49	32	186.112
2019	10	28	10	49	34	206.083
2019	10	28	10	49	36	211.178
2019	10	28	10	49	38	205.741
2019	10	28	10	49	41	194.68
2019	10	28	10	49	45	181.789
2019	10	28	10	49	47	191.096
2019	10	28	10	49	50	203.413
2019	10	28	10	49	52	205.416
2019	10	28	10	49	54	198.676
2019	10	28	10	49	59	185.225
2019	10	28	10	50	1	197.706
2019	10	28	10	50	3	207.405
2019	10	28	10	50	5	203.805
2019	10	28	10	50	8	199.177
2019	10	28	10	50	12	199.896
2019	10	28	10	50	15	197.83
2019	10	28	10	50	17	195.593
2019	10	28	10	50	19	196.51
2019	10	28	10	50	21	207.357
2019	10	28	10	50	26	213.806
2019	10	28	10	50	28	206.605
2019	10	28	10	50	30	196.669
2019	10	28	10	50	32	191.884
2019	10	28	10	50	35	198.072
2019	10	28	10	50	39	214.061
2019	10	28	10	50	42	209.116
2019	10	28	10	50	44	201.677
2019	10	28	10	50	46	199.42
2019	10	28	10	50	48	204.027
2019	10	28	10	50	53	204.122
2019	10	28	10	50	55	199.633
2019	10	28	10	50	57	205.187
2019	10	28	10	50	60	213.705
2019	10	28	10	51	2	214.115
2019	10	28	10	51	6	204.606
2019	10	28	10	51	8	202.443
2019	10	28	10	51	11	205.643
2019	10	28	10	51	13	205.656
2019	10	28	10	51	22	213.887
2019	10	28	10	51	24	204.605
2019	10	28	10	51	27	199.021
2019	10	28	10	51	29	198.641
2019	10	28	10	51	33	206.93
2019	10	28	10	51	36	212.011
2019	10	28	10	51	38	219.347
2019	10	28	10	51	40	219.523
2019	10	28	10	51	43	207.897
2019	10	28	10	51	47	196.178
2019	10	28	10	51	49	205.427
2019	10	28	10	51	51	218.17
2019	10	28	10	51	54	221.701
2019	10	28	10	51	56	216.51
2019	10	28	10	52	1	201.181
2019	10	28	10	52	3	203.588
2019	10	28	10	52	5	204.33
2019	10	28	10	52	7	204.086
2019	10	28	10	52	9	207.478
2019	10	28	10	52	14	218.336
2019	10	28	10	52	16	211.771
2019	10	28	10	52	18	199.682
2019	10	28	10	52	21	195.149
2019	10	28	10	52	23	198.598
2019	10	28	10	52	28	209.978
2019	10	28	10	52	30	218.243
2019	10	28	10	52	32	213.928
2019	10	28	10	52	34	204.96
2019	10	28	10	52	37	196.571
2019	10	28	10	52	41	204.056
2019	10	28	10	52	43	216.024
2019	10	28	10	52	46	218.765
2019	10	28	10	52	48	214.004
2019	10	28	10	52	50	209.517
2019	10	28	10	52	57	209.692
2019	10	28	10	52	59	202.135
2019	10	28	10	53	1	205.843
2019	10	28	10	53	4	213.472
2019	10	28	10	53	8	216
2019	10	28	10	53	11	205.432
2019	10	28	10	53	13	199.406
2019	10	28	10	53	17	206.927
2019	10	28	10	53	22	216.575
2019	10	28	10	53	26	213.616
2019	10	28	10	53	28	205.128
2019	10	28	10	53	31	197.638
2019	10	28	10	53	35	219.482
2019	10	28	10	53	37	225.423
2019	10	28	10	53	40	218.58
2019	10	28	10	53	42	210.891
2019	10	28	10	53	44	205.571
2019	10	28	10	53	49	213.44
2019	10	28	10	53	53	217.516
2019	10	28	10	53	56	215.2
2019	10	28	10	53	58	211.552
2019	10	28	10	54	2	205.049
2019	10	28	10	54	4	210.168
2019	10	28	10	54	7	218.012
2019	10	28	10	54	9	220.48
2019	10	28	10	54	11	215.163
2019	10	28	10	54	16	202.924
2019	10	28	10	54	18	207.831
2019	10	28	10	54	20	216.202
2019	10	28	10	54	23	224.671
2019	10	28	10	54	25	221.643
2019	10	28	10	54	32	205.314
2019	10	28	10	54	34	215.376
2019	10	28	10	54	36	226.231
2019	10	28	10	54	38	225.5
2019	10	28	10	54	45	209.905
2019	10	28	10	54	47	211.363
2019	10	28	10	54	50	212.259
2019	10	28	10	54	52	217.758
2019	10	28	10	54	56	206.552
2019	10	28	10	54	59	204.744
2019	10	28	10	55	1	205.919
2019	10	28	10	55	3	211.955
2019	10	28	10	55	6	217.166
2019	10	28	10	55	10	206.755
2019	10	28	10	55	12	199.189
2019	10	28	10	55	15	198.268
2019	10	28	10	55	17	199.85
2019	10	28	10	55	19	206.342
2019	10	28	10	55	24	207.141
2019	10	28	10	55	26	194.972
2019	10	28	10	55	28	199.15
2019	10	28	10	55	30	219.285
2019	10	28	10	55	33	230.187
2019	10	28	10	55	37	210.144
2019	10	28	10	55	39	211.688
2019	10	28	10	55	42	223.659
2019	10	28	10	55	44	234.613
2019	10	28	10	55	46	232.884
2019	10	28	10	55	51	209.793
2019	10	28	10	55	53	214.205
2019	10	28	10	55	55	224.53
2019	10	28	10	55	57	229.587
2019	10	28	10	55	60	229.836
2019	10	28	10	56	4	222.87
2019	10	28	10	56	6	216.112
2019	10	28	10	56	8	215.655
2019	10	28	10	56	9	217.45
2019	10	28	10	56	10	222.577
2019	10	28	10	56	12	222.456
2019	10	28	10	56	13	222.429
2019	10	28	10	56	14	225.108
2019	10	28	10	56	15	227.938
2019	10	28	10	56	16	228.281
2019	10	28	10	56	19	226.097
2019	10	28	10	56	20	224.232
2019	10	28	10	56	21	222.725
2019	10	28	10	56	23	221.225
2019	10	28	10	56	23	219.694
2019	10	28	10	56	25	215.045
2019	10	28	10	56	26	214.531
2019	10	28	10	56	27	215.486
2019	10	28	10	56	28	222.186
2019	10	28	10	56	29	229.747
2019	10	28	10	56	32	232.749
2019	10	28	10	56	33	230.734
2019	10	28	10	56	34	226.013
2019	10	28	10	56	35	223.681
2019	10	28	10	56	37	223.372
2019	10	28	10	56	39	220.348
2019	10	28	10	56	40	221.545
2019	10	28	10	56	41	226.576
2019	10	28	10	56	43	229.252
2019	10	28	10	56	44	227.368
2019	10	28	10	56	46	224.16
2019	10	28	10	56	48	225.285
2019	10	28	10	56	49	225.822
2019	10	28	10	56	50	226.802
2019	10	28	10	56	51	228.802
2019	10	28	10	56	54	232.29
2019	10	28	10	56	55	229.474
2019	10	28	10	56	56	225.351
2019	10	28	10	56	57	222.536
2019	10	28	10	56	59	221.001
2019	10	28	10	57	0	222.758
2019	10	28	10	57	1	222.974
2019	10	28	10	57	3	224.798
2019	10	28	10	57	4	226.327
2019	10	28	10	57	5	231.54
2019	10	28	10	57	7	234.987
2019	10	28	10	57	9	232.372
2019	10	28	10	57	10	229.051
2019	10	28	10	57	11	227.295
2019	10	28	10	57	12	225.968
2019	10	28	10	57	15	222.831
2019	10	28	10	57	16	223.034
2019	10	28	10	57	17	225.811
2019	10	28	10	57	19	229.567
2019	10	28	10	57	20	232.015
2019	10	28	10	57	24	232.758
2019	10	28	10	57	25	229.61
2019	10	28	10	57	26	226.516
2019	10	28	10	57	27	226.931
2019	10	28	10	57	30	228.873
2019	10	28	10	57	31	227.989
2019	10	28	10	57	32	227.466
2019	10	28	10	57	33	227.942
2019	10	28	10	57	35	228.703
2019	10	28	10	57	37	228.141
2019	10	28	10	57	38	228.251
2019	10	28	10	57	40	229.238
2019	10	28	10	57	41	230.074
2019	10	28	10	57	42	230.326
2019	10	28	10	57	44	228.9
2019	10	28	10	57	46	229.171
2019	10	28	10	57	47	229.571
2019	10	28	10	57	48	229.872
2019	10	28	10	57	49	229.227
2019	10	28	10	57	52	229.718
2019	10	28	10	57	53	230.411
2019	10	28	10	57	54	228.82
2019	10	28	10	57	55	226.429
2019	10	28	10	57	57	223.139
2019	10	28	10	57	59	225.713
2019	10	28	10	58	0	229.385
2019	10	28	10	58	2	231.052
2019	10	28	10	58	3	231.85
2019	10	28	10	58	4	232.1
2019	10	28	10	58	7	232.476
2019	10	28	10	58	8	230
2019	10	28	10	58	9	225.153
2019	10	28	10	58	10	221.277
2019	10	28	10	58	11	220.128
2019	10	28	10	58	14	222.089
2019	10	28	10	58	15	225.212
2019	10	28	10	58	16	229.315
2019	10	28	10	58	18	233.203
2019	10	28	10	58	19	236.241
2019	10	28	10	58	25	218.153
2019	10	28	10	58	26	215.4
2019	10	28	10	58	28	217.331
2019	10	28	10	58	29	219.82
2019	10	28	10	58	29	223.377
2019	10	28	10	58	30	230.77
2019	10	28	10	58	31	234.686
2019	10	28	10	58	33	240.275
2019	10	28	10	58	33	241.052
2019	10	28	10	58	35	237.24
2019	10	28	10	58	36	233.355
2019	10	28	10	58	37	228.707
2019	10	28	10	58	39	227.928
2019	10	28	10	58	39	228.331
2019	10	28	10	58	40	229.124
2019	10	28	10	58	41	229.724
2019	10	28	10	58	42	229.643
2019	10	28	10	58	43	225.696
2019	10	28	10	58	44	224.073
2019	10	28	10	58	45	222.436
2019	10	28	10	58	46	222.414
2019	10	28	10	58	46	224.147
2019	10	28	10	58	48	231.354
2019	10	28	10	58	49	235.446
2019	10	28	10	58	50	239.25
2019	10	28	10	58	50	240.702
2019	10	28	10	58	53	236.346
2019	10	28	10	58	54	234.568
2019	10	28	10	58	54	233.172
2019	10	28	10	58	55	231.757
2019	10	28	10	58	56	229.803
2019	10	28	10	58	58	223.321
2019	10	28	10	58	58	221.616
2019	10	28	10	58	59	219.753
2019	10	28	10	59	0	220.239
2019	10	28	10	59	2	228.105
2019	10	28	10	59	3	232.772
2019	10	28	10	59	4	238.469
2019	10	28	10	59	4	241.369
2019	10	28	10	59	6	242.638
2019	10	28	10	59	9	232.895
2019	10	28	10	59	11	224.686
2019	10	28	10	59	11	222.111
2019	10	28	10	59	13	221.467
2019	10	28	10	59	14	224.698
2019	10	28	10	59	16	231.269
2019	10	28	10	59	17	237.334
2019	10	28	10	59	18	241.148
2019	10	28	10	59	19	243.555
2019	10	28	10	59	20	241.226
2019	10	28	10	59	21	239.049
2019	10	28	10	59	23	234.095
2019	10	28	10	59	23	231.755
2019	10	28	10	59	25	228.957
2019	10	28	10	59	25	228.222
2019	10	28	10	59	26	227.481
2019	10	28	10	59	28	227.838
2019	10	28	10	59	29	230.923
2019	10	28	10	59	30	233.092
2019	10	28	10	59	31	235.849
2019	10	28	10	59	31	238.381
2019	10	28	10	59	33	241.93
2019	10	28	10	59	34	243.189
2019	10	28	10	59	35	242.179
2019	10	28	10	59	36	238.007
2019	10	28	10	59	37	231.132
2019	10	28	10	59	40	225.341
2019	10	28	10	59	41	227.442
2019	10	28	10	59	41	230.194
2019	10	28	10	59	42	233.739
2019	10	28	10	59	43	237.372
2019	10	28	10	59	45	240.827
2019	10	28	10	59	45	240.059
2019	10	28	10	59	46	238.076
2019	10	28	10	59	48	236.34
2019	10	28	10	59	49	235.972
2019	10	28	10	59	51	237.264
2019	10	28	10	59	53	236.229
2019	10	28	10	59	54	234.597
2019	10	28	10	59	54	233.065
2019	10	28	10	59	55	231.397
2019	10	28	10	59	57	230.103
2019	10	28	10	59	57	230.502
2019	10	28	10	59	58	231.638
2019	10	28	10	59	59	233.194
2019	10	28	10	59	60	234.704
2019	10	28	11	0	1	236.853
2019	10	28	11	0	2	237.282
2019	10	28	11	0	3	237.344
2019	10	28	11	0	4	237.43
2019	10	28	11	0	5	237.933
2019	10	28	11	0	7	236.85
2019	10	28	11	0	8	232.809
2019	10	28	11	0	9	231.263
2019	10	28	11	0	10	230.234
2019	10	28	11	0	11	229.95
2019	10	28	11	0	12	232.423
2019	10	28	11	0	13	234.27
2019	10	28	11	0	14	235.158
2019	10	28	11	0	15	235.133
2019	10	28	11	0	16	233.967
2019	10	28	11	0	18	233.013
2019	10	28	11	0	19	233.408
2019	10	28	11	0	19	234.881
2019	10	28	11	0	20	236.693
2019	10	28	11	0	21	237.449
2019	10	28	11	0	22	237.55
2019	10	28	11	0	23	236.522
2019	10	28	11	0	24	235.543
2019	10	28	11	0	25	235.404
2019	10	28	11	0	25	235.65
2019	10	28	11	0	27	235.649
2019	10	28	11	0	28	234.74
2019	10	28	11	0	29	232.239
2019	10	28	11	0	29	230.625
2019	10	28	11	0	30	229.323
2019	10	28	11	0	32	228.091
2019	10	28	11	0	33	229.955
2019	10	28	11	0	34	231.873
2019	10	28	11	0	34	234.289
2019	10	28	11	0	35	236.455
2019	10	28	11	0	37	239.235
2019	10	28	11	0	37	240.689
2019	10	28	11	0	39	243.522
2019	10	28	11	0	40	242.314
2019	10	28	11	0	42	235.104
2019	10	28	11	0	43	228.112
2019	10	28	11	0	44	225.525
2019	10	28	11	0	45	225.719
2019	10	28	11	0	46	227.72
2019	10	28	11	0	49	237.337
2019	10	28	11	0	50	240.375
2019	10	28	11	0	51	241.281
2019	10	28	11	0	52	240.987
2019	10	28	11	0	53	239.947
2019	10	28	11	0	54	239.298
2019	10	28	11	0	55	238.422
2019	10	28	11	0	56	236.591
2019	10	28	11	0	57	233.273
2019	10	28	11	0	58	231.947
2019	10	28	11	0	59	230.754
2019	10	28	11	1	0	231.678
2019	10	28	11	1	1	233.604
2019	10	28	11	1	2	235.067
2019	10	28	11	1	3	236.913
2019	10	28	11	1	4	237.947
2019	10	28	11	1	5	238.557
2019	10	28	11	1	6	237.906
2019	10	28	11	1	7	237.602
2019	10	28	11	1	8	237.502
2019	10	28	11	1	8	237.617
2019	10	28	11	1	9	237.994
2019	10	28	11	1	11	239.313
2019	10	28	11	1	12	238.077
2019	10	28	11	1	13	236.124
2019	10	28	11	1	14	234.119
2019	10	28	11	1	17	234.363
2019	10	28	11	1	18	235.502
2019	10	28	11	1	18	236.199
2019	10	28	11	1	19	236.455
2019	10	28	11	1	21	235.641
2019	10	28	11	1	21	235.941
2019	10	28	11	1	22	237.102
2019	10	28	11	1	23	238.986
2019	10	28	11	1	23	241.765
2019	10	28	11	1	25	245.853
2019	10	28	11	1	26	244.236
2019	10	28	11	1	27	238.907
2019	10	28	11	1	27	234.971
2019	10	28	11	1	28	230.606
2019	10	28	11	1	30	232.037
2019	10	28	11	1	32	238.057
2019	10	28	11	1	32	239.223
2019	10	28	11	1	33	240.432
2019	10	28	11	1	35	241.463
2019	10	28	11	1	35	241.463
2019	10	28	11	1	36	240.508
2019	10	28	11	1	37	238.539
2019	10	28	11	1	38	236.095
2019	10	28	11	1	40	234.582
2019	10	28	11	1	40	235.57
2019	10	28	11	1	41	237.162
2019	10	28	11	1	42	239.989
2019	10	28	11	1	43	241.167
2019	10	28	11	1	44	241.991
2019	10	28	11	1	45	241.322
2019	10	28	11	1	46	239.946
2019	10	28	11	1	47	238.247
2019	10	28	11	1	47	236.676
2019	10	28	11	1	49	234.303
2019	10	28	11	1	50	233.425
2019	10	28	11	1	51	232.988
2019	10	28	11	1	51	233.363
2019	10	28	11	1	52	234.45
2019	10	28	11	1	54	237.087
2019	10	28	11	1	55	238.312
2019	10	28	11	1	56	242.195
2019	10	28	11	1	57	244.113
2019	10	28	11	1	58	245.269
2019	10	28	11	1	59	243.305
2019	10	28	11	2	0	240.1
2019	10	28	11	2	1	236.937
2019	10	28	11	2	2	234.319
2019	10	28	11	2	3	231.122
2019	10	28	11	2	4	229.277
2019	10	28	11	2	6	230.194
2019	10	28	11	2	7	231.689
2019	10	28	11	2	8	238.192
2019	10	28	11	2	9	243.095
2019	10	28	11	2	11	247.427
2019	10	28	11	2	12	247.774
2019	10	28	11	2	13	243.799
2019	10	28	11	2	15	234.914
2019	10	28	11	2	16	229.524
2019	10	28	11	2	17	228.077
2019	10	28	11	2	17	229.003
2019	10	28	11	2	18	231.043
2019	10	28	11	2	20	235.517
2019	10	28	11	2	20	238.647
2019	10	28	11	2	22	242.279
2019	10	28	11	2	23	242.726
2019	10	28	11	2	25	242.593
2019	10	28	11	2	25	241.936
2019	10	28	11	2	26	241.001
2019	10	28	11	2	27	239.843
2019	10	28	11	2	27	238.587
2019	10	28	11	2	29	236.091
2019	10	28	11	2	30	235.281
2019	10	28	11	2	31	235.255
2019	10	28	11	2	32	236.156
2019	10	28	11	2	32	237.063
2019	10	28	11	2	34	237.579
2019	10	28	11	2	35	237.588
2019	10	28	11	2	35	237.943
2019	10	28	11	2	36	238.601
2019	10	28	11	2	37	239.78
2019	10	28	11	2	39	239.999
2019	10	28	11	2	39	238.863
2019	10	28	11	2	40	237.801
2019	10	28	11	2	42	236.718
2019	10	28	11	2	43	237.209
2019	10	28	11	2	44	237.762
2019	10	28	11	2	45	238.378
2019	10	28	11	2	46	239.032
2019	10	28	11	2	46	239.212
2019	10	28	11	2	49	239.393
2019	10	28	11	2	51	239.667
2019	10	28	11	2	51	238.744
2019	10	28	11	2	53	236.652
2019	10	28	11	2	53	235.301
2019	10	28	11	2	54	233.874
2019	10	28	11	2	56	233.143
2019	10	28	11	2	58	235.834
2019	10	28	11	2	59	238.754
2019	10	28	11	2	59	241.251
2019	10	28	11	3	0	242.517
2019	10	28	11	3	1	243.466
2019	10	28	11	3	2	243.672
2019	10	28	11	3	3	242.254
2019	10	28	11	3	4	240.604
2019	10	28	11	3	5	238.874
2019	10	28	11	3	6	236.049
2019	10	28	11	3	7	231.254
2019	10	28	11	3	8	229.944
2019	10	28	11	3	9	231.495
2019	10	28	11	3	10	233.985
2019	10	28	11	3	11	239.193
2019	10	28	11	3	12	242.207
2019	10	28	11	3	13	245.375
2019	10	28	11	3	14	246.028
2019	10	28	11	3	15	245.818
2019	10	28	11	3	16	242.775
2019	10	28	11	3	17	240.224
2019	10	28	11	3	18	236.183
2019	10	28	11	3	19	234.301
2019	10	28	11	3	20	232.905
2019	10	28	11	3	21	231.97
2019	10	28	11	3	23	237.707
2019	10	28	11	3	24	238.69
2019	10	28	11	3	25	240.008
2019	10	28	11	3	27	242.844
2019	10	28	11	3	27	245.088
2019	10	28	11	3	28	246.644
2019	10	28	11	3	29	247.173
2019	10	28	11	3	29	246.586
2019	10	28	11	3	31	242.881
2019	10	28	11	3	32	238.922
2019	10	28	11	3	32	235.371
2019	10	28	11	3	33	233.348
2019	10	28	11	3	34	232.529
2019	10	28	11	3	36	236.939
2019	10	28	11	3	37	237.394
2019	10	28	11	3	38	237.709
2019	10	28	11	3	39	239.226
2019	10	28	11	3	40	240.532
2019	10	28	11	3	41	244.467
2019	10	28	11	3	42	246.615
2019	10	28	11	3	43	245.947
2019	10	28	11	3	44	244.59
2019	10	28	11	3	45	243.41
2019	10	28	11	3	46	240.923
2019	10	28	11	3	47	240.075
2019	10	28	11	3	48	239.285
2019	10	28	11	3	48	237.972
2019	10	28	11	3	49	236.29
2019	10	28	11	3	51	235.079
2019	10	28	11	3	52	237.506
2019	10	28	11	3	53	239.008
2019	10	28	11	3	54	240.174
2019	10	28	11	3	55	241.351
2019	10	28	11	3	56	243.788
2019	10	28	11	3	57	245.251
2019	10	28	11	3	58	245.928
2019	10	28	11	3	58	245.393
2019	10	28	11	3	59	243.488
2019	10	28	11	4	1	238.571
2019	10	28	11	4	2	238.313
2019	10	28	11	4	2	238.451
2019	10	28	11	4	3	238.706
2019	10	28	11	4	4	239
2019	10	28	11	4	6	239.958
2019	10	28	11	4	6	240.573
2019	10	28	11	4	7	241.437
2019	10	28	11	4	8	242.122
2019	10	28	11	4	9	242.59
2019	10	28	11	4	10	242.288
2019	10	28	11	4	11	241.991
2019	10	28	11	4	12	241.484
2019	10	28	11	4	13	241.172
2019	10	28	11	4	14	240.044
2019	10	28	11	4	16	239.47
2019	10	28	11	4	17	239.848
2019	10	28	11	4	17	240.76
2019	10	28	11	4	18	242.645
2019	10	28	11	4	19	244.97
2019	10	28	11	4	21	246.228
2019	10	28	11	4	22	246.227
2019	10	28	11	4	23	244.92
2019	10	28	11	4	24	242.92
2019	10	28	11	4	26	235.881
2019	10	28	11	4	27	231.457
2019	10	28	11	4	28	232.15
2019	10	28	11	4	29	233.956
2019	10	28	11	4	31	243.892
2019	10	28	11	4	31	247.509
2019	10	28	11	4	32	250.559
2019	10	28	11	4	33	253.267
2019	10	28	11	4	34	255.187
2019	10	28	11	4	36	248.906
2019	10	28	11	4	36	243.157
2019	10	28	11	4	37	238.685
2019	10	28	11	4	38	235.094
2019	10	28	11	4	39	234.391
2019	10	28	11	4	41	237.192
2019	10	28	11	4	42	237.757
2019	10	28	11	4	42	238.107
2019	10	28	11	4	43	238.862
2019	10	28	11	4	44	242.136
2019	10	28	11	4	46	245.885
2019	10	28	11	4	47	247.929
2019	10	28	11	4	48	249.096
2019	10	28	11	4	48	248.826
2019	10	28	11	4	49	248.025
2019	10	28	11	4	51	245.813
2019	10	28	11	4	52	244.622
2019	10	28	11	4	52	243.36
2019	10	28	11	4	53	241.191
2019	10	28	11	4	54	238.478
2019	10	28	11	4	56	233.837
2019	10	28	11	4	56	234.534
2019	10	28	11	4	57	236.142
2019	10	28	11	4	58	238.977
2019	10	28	11	4	59	242.784
2019	10	28	11	5	2	249.029
2019	10	28	11	5	3	248.922
2019	10	28	11	5	4	248.403
2019	10	28	11	5	5	247.41
2019	10	28	11	5	6	242.331
2019	10	28	11	5	7	240.253
2019	10	28	11	5	8	238.491
2019	10	28	11	5	9	237.785
2019	10	28	11	5	10	237.6
2019	10	28	11	5	11	238.877
2019	10	28	11	5	12	240.256
2019	10	28	11	5	13	242.349
2019	10	28	11	5	13	244.193
2019	10	28	11	5	14	246.393
2019	10	28	11	5	16	246.694
2019	10	28	11	5	17	245.051
2019	10	28	11	5	17	243.36
2019	10	28	11	5	18	242.328
2019	10	28	11	5	19	242.575
2019	10	28	11	5	21	245.347
2019	10	28	11	5	21	245.973
2019	10	28	11	5	22	245.957
2019	10	28	11	5	23	244.156
2019	10	28	11	5	24	242.262
2019	10	28	11	5	25	239.955
2019	10	28	11	5	26	239.346
2019	10	28	11	5	28	238.815
2019	10	28	11	5	29	240.636
2019	10	28	11	5	31	246.265
2019	10	28	11	5	32	247.595
2019	10	28	11	5	32	249.113
2019	10	28	11	5	33	249.925
2019	10	28	11	5	34	249.55
2019	10	28	11	5	36	242.689
2019	10	28	11	5	37	240.583
2019	10	28	11	5	37	239.56
2019	10	28	11	5	38	238.745
2019	10	28	11	5	40	239.233
2019	10	28	11	5	41	239.911
2019	10	28	11	5	42	240.733
2019	10	28	11	5	43	244.82
2019	10	28	11	5	45	249.353
2019	10	28	11	5	46	250.034
2019	10	28	11	5	46	249.995
2019	10	28	11	5	47	249.265
2019	10	28	11	5	48	248.285
2019	10	28	11	5	50	245.367
2019	10	28	11	5	50	244.761
2019	10	28	11	5	51	244.22
2019	10	28	11	5	52	243.45
2019	10	28	11	5	53	241.067
2019	10	28	11	5	55	238.581
2019	10	28	11	5	56	239.391
2019	10	28	11	5	57	240.664
2019	10	28	11	5	57	243.338
2019	10	28	11	5	58	247.1
2019	10	28	11	5	60	250.592
2019	10	28	11	6	1	251.421
2019	10	28	11	6	1	251.563
2019	10	28	11	6	2	251.361
2019	10	28	11	6	3	250.6
2019	10	28	11	6	5	245.445
2019	10	28	11	6	6	243.538
2019	10	28	11	6	8	240.578
2019	10	28	11	6	9	240.503
2019	10	28	11	6	10	241.843
2019	10	28	11	6	11	243.59
2019	10	28	11	6	13	248.318
2019	10	28	11	6	14	252.114
2019	10	28	11	6	15	252.226
2019	10	28	11	6	16	252.009
2019	10	28	11	6	16	251.386
2019	10	28	11	6	17	250.731
2019	10	28	11	6	19	249.236
2019	10	28	11	6	19	247.476
2019	10	28	11	6	20	244.61
2019	10	28	11	6	21	241.511
2019	10	28	11	6	22	238.068
2019	10	28	11	6	23	239.73
2019	10	28	11	6	24	244.228
2019	10	28	11	6	25	248.88
2019	10	28	11	6	26	253.971
2019	10	28	11	6	27	254.801
2019	10	28	11	6	29	254.084
2019	10	28	11	6	30	252.867
2019	10	28	11	6	31	251.066
2019	10	28	11	6	32	248.151
2019	10	28	11	6	33	245.65
2019	10	28	11	6	35	244.779
2019	10	28	11	6	36	245.424
2019	10	28	11	6	38	246.46
2019	10	28	11	6	40	248.586
2019	10	28	11	6	41	250.647
2019	10	28	11	6	41	252.781
2019	10	28	11	6	42	255.015
2019	10	28	11	6	43	256.751
2019	10	28	11	6	44	257.444
2019	10	28	11	6	45	255.958
2019	10	28	11	6	46	254.139
2019	10	28	11	6	47	252.067
2019	10	28	11	6	47	249.209
2019	10	28	11	6	49	243.498
2019	10	28	11	6	50	242.949
2019	10	28	11	6	51	244.329
2019	10	28	11	6	52	247.455
2019	10	28	11	6	55	257.36
2019	10	28	11	6	56	261.349
2019	10	28	11	6	57	261.463
2019	10	28	11	6	58	259.935
2019	10	28	11	6	59	254.655
2019	10	28	11	7	0	251.336
2019	10	28	11	7	1	249.458
2019	10	28	11	7	2	248.823
2019	10	28	11	7	2	249.27
2019	10	28	11	7	4	252.082
2019	10	28	11	7	5	253.204
2019	10	28	11	7	5	253.879
2019	10	28	11	7	6	253.477
2019	10	28	11	7	7	252.532
2019	10	28	11	7	9	250.773
2019	10	28	11	7	9	249.868
2019	10	28	11	7	10	249.685
2019	10	28	11	7	11	249.877
2019	10	28	11	7	12	250.297
2019	10	28	11	7	13	247.524
2019	10	28	11	7	14	244.717
2019	10	28	11	7	14	242.459
2019	10	28	11	7	16	238.376
2019	10	28	11	7	16	236.19
2019	10	28	11	7	18	228.704
2019	10	28	11	7	19	223.183
2019	10	28	11	7	20	218.198
2019	10	28	11	7	21	213.776
2019	10	28	11	7	21	211.594
2019	10	28	11	7	23	208.264
2019	10	28	11	7	24	207.449
2019	10	28	11	7	25	207.32
2019	10	28	11	7	26	208.673
2019	10	28	11	7	26	210.653
2019	10	28	11	7	28	213.538
2019	10	28	11	7	29	213.337
2019	10	28	11	7	30	211.963
2019	10	28	11	7	30	208.947
2019	10	28	11	7	31	205.221
2019	10	28	11	7	33	197.697
2019	10	28	11	7	33	191.977
2019	10	28	11	7	34	186.694
2019	10	28	11	7	35	184.558
2019	10	28	11	7	36	182.977
2019	10	28	11	7	38	185.795
2019	10	28	11	7	39	186.612
2019	10	28	11	7	40	187.811
2019	10	28	11	7	40	189.22
2019	10	28	11	7	42	191.312
2019	10	28	11	7	43	191.384
2019	10	28	11	7	43	192.258
2019	10	28	11	7	44	194.414
2019	10	28	11	7	45	196.754
2019	10	28	11	7	46	194.914
2019	10	28	11	7	47	190.881
2019	10	28	11	7	48	186.697
2019	10	28	11	7	48	183.776
2019	10	28	11	7	49	182.03
2019	10	28	11	7	51	182.232
2019	10	28	11	7	52	180.893
2019	10	28	11	7	52	179.132
2019	10	28	11	7	53	177.257
2019	10	28	11	7	54	175.655
2019	10	28	11	7	56	173.23
2019	10	28	11	7	56	172.022
2019	10	28	11	7	57	170.114
2019	10	28	11	7	58	166.925
2019	10	28	11	7	59	165.191
2019	10	28	11	8	1	160.703
2019	10	28	11	8	1	157.485
2019	10	28	11	8	2	155.288
2019	10	28	11	8	3	153.771
2019	10	28	11	8	4	152.225
2019	10	28	11	8	5	148.762
2019	10	28	11	8	7	144.51
2019	10	28	11	8	9	142.346
2019	10	28	11	8	10	141.773
2019	10	28	11	8	11	141.67
2019	10	28	11	8	12	141.567
2019	10	28	11	8	13	141.257
2019	10	28	11	8	13	140.873
2019	10	28	11	8	15	142.534
2019	10	28	11	8	16	144.071
2019	10	28	11	8	17	149.011
2019	10	28	11	8	18	152.61
2019	10	28	11	8	20	157.757
2019	10	28	11	8	21	158.127
2019	10	28	11	8	21	157.701
2019	10	28	11	8	22	156.924
2019	10	28	11	8	23	156.463
2019	10	28	11	8	25	155.349
2019	10	28	11	8	25	154.678
2019	10	28	11	8	26	153.958
2019	10	28	11	8	28	155.138
2019	10	28	11	8	29	157.853
2019	10	28	11	8	30	159.241
2019	10	28	11	8	31	159.98
2019	10	28	11	8	32	160.025
2019	10	28	11	8	35	162.323
2019	10	28	11	8	35	162.481
2019	10	28	11	8	36	162.239
2019	10	28	11	8	38	160.8
2019	10	28	11	8	40	161.3
2019	10	28	11	8	41	162.31
2019	10	28	11	8	42	162.813
2019	10	28	11	8	43	163.676
2019	10	28	11	8	43	165.133
2019	10	28	11	8	45	168.304
2019	10	28	11	8	46	168.991
2019	10	28	11	8	48	166.625
2019	10	28	11	8	48	164.517
2019	10	28	11	8	50	160.372
2019	10	28	11	8	51	159.078
2019	10	28	11	8	52	158.478
2019	10	28	11	8	52	158.152
2019	10	28	11	8	53	157.884
2019	10	28	11	8	55	158.378
2019	10	28	11	8	56	158.486
2019	10	28	11	8	56	158.342
2019	10	28	11	8	57	157.877
2019	10	28	11	8	58	157.199
2019	10	28	11	8	60	156.424
2019	10	28	11	9	0	156.755
2019	10	28	11	9	1	157.373
2019	10	28	11	9	2	158.07
2019	10	28	11	9	3	157.976
2019	10	28	11	9	5	157.081
2019	10	28	11	9	6	155.947
2019	10	28	11	9	7	155.276
2019	10	28	11	9	8	154.694
2019	10	28	11	9	9	154.272
2019	10	28	11	9	10	153.648
2019	10	28	11	9	11	152.807
2019	10	28	11	9	12	151.779
2019	10	28	11	9	13	152.433
2019	10	28	11	9	16	153.566
2019	10	28	11	9	16	153.394
2019	10	28	11	9	17	152.879
2019	10	28	11	9	18	152.754
2019	10	28	11	9	19	153.062
2019	10	28	11	9	22	155.639
2019	10	28	11	9	23	156.012
2019	10	28	11	9	24	156.595
2019	10	28	11	9	25	158.214
2019	10	28	11	9	26	159.342
2019	10	28	11	9	27	160.462
2019	10	28	11	9	28	162.196
2019	10	28	11	9	30	162.186
2019	10	28	11	9	31	162.378
2019	10	28	11	9	32	163.693
2019	10	28	11	9	32	165.268
2019	10	28	11	9	33	167.213
2019	10	28	11	9	35	168.026
2019	10	28	11	9	35	166.641
2019	10	28	11	9	37	164.973
2019	10	28	11	9	38	168.836
2019	10	28	11	9	39	171.947
2019	10	28	11	9	42	179.206
2019	10	28	11	9	42	179.915
2019	10	28	11	9	43	181.531
2019	10	28	11	9	44	184.233
2019	10	28	11	9	46	184.673
2019	10	28	11	9	47	184.51
2019	10	28	11	9	47	184.651
2019	10	28	11	9	48	184.968
2019	10	28	11	9	49	185.575
2019	10	28	11	9	52	186.578
2019	10	28	11	9	54	193.339
2019	10	28	11	9	56	210.443
2019	10	28	11	9	57	213.019
2019	10	28	11	9	57	213.771
2019	10	28	11	9	58	213.602
2019	10	28	11	9	60	212.244
2019	10	28	11	10	0	211.653
2019	10	28	11	10	2	210.58
2019	10	28	11	10	2	209.766
2019	10	28	11	10	4	205.284
2019	10	28	11	10	5	202.667
2019	10	28	11	10	6	199.362
2019	10	28	11	10	7	199.449
2019	10	28	11	10	8	201.576
2019	10	28	11	10	9	199.979
2019	10	28	11	10	10	198.483
2019	10	28	11	10	11	198.504
2019	10	28	11	10	12	203.009
[truncated: 73,119 more rows]
